# Supplementary material for: Influenza virus uses mGluR2 as an endocytic receptor to enter cells
Source: Nat Microbiol. 2024 Jun 7;9(7):1764–77. doi: 10.1038/s41564-024-01713-x (PMC11222159; doi:10.1038/s41564-024-01713-x)
Supplement: Supplementary file 3 — Supplementary Table 1: siRNA information from the ion channel siRNA library screening. The data shown are means ± s.d. (n = 3 biologically independent experiments). Statistical analysis was performed using unpaired, two-tailed Student’s t-test. Exact P values are available in this table. Supplementary Table 2: sequence information for the oligoes used in this study. [file 41564_2024_1713_MOESM3_ESM.xlsx]

## Sheet: Supplementary Table 1
	Supplementary Table 1. siRNA information from the ion channel siRNA library screening.
	Number	Gene	siRNA#1		siRNA#2		siRNA#3
			Log10Fold change (p value)	siRNA ID	Log10Fold change (p value)	siRNA ID	Log10Fold change (p value)	siRNA ID
	1	Negative control	0±0.1 (p=0.4226)	N/A	0±0 (p=0.4226)	N/A	0±0.1 (p=1)	N/A
	2	Positive control (NP)	3.7 ± 0 (p=0.0001)	AB6RO9O	3.7 ± 0 (p=0.0001)	AB6RO9O	3.6 ± 0 (p=0.0002)	AB6RO9O
	3	KCa1.1	2.7±0.1 (p=0.0001)	s7786	1.9±0.3 (p=0.0231)	s7787	2.4±0.7 (p=0.0192)	s7788
	4	KCNMB1	2.1±0.4 (p=0.0077)	s7789	1.3±0.5 (p=0.0026)	s7790	1.3±0.1 (p=0.0010)	s7791
	5	KCNMB4	1.9±0.5 (p=0.0277)	s26201	1.1±0.2 (p=0.0080)	s26202	1.2±0.2 (p=0.0133)	s26203
	6	KCNA4	1.1±0.4 (p=0.0286)	s7685	0.4±0.7 (p=0.6350)	s7686	2.7±1.1 (p=0.0333)	s7687
	7	KCNE2	1.4±0.2 (p=0.0022)	s19415	2.6±0.1 (p=0.0061)	s19416	0.1±0.2 (p=0.6051)	s19417
	8	KCNG2	0.7±1.2 (p=0.5596)	s195125	1±0.3 (p=0.0487)	s195126	1.2±0.1 (p=0.0018)	s195127
	9	KCNG4	1.1±0.5 (p=0.0029)	s195573	1.3±0.2 (p=0.0130)	s195574	0.1±0.5 (p=0.7725)	s195575
	10	KCNQ4	1.6±0.3 (p=0.0082)	s17443	1.8±0.2 (p=0.0009)	s17444	0.9±0.4 (p=0.0890)	s17445
	11	KCNJ4	1.4±0.1 (p=0.0017)	s7742	2.9±0.5 (p=0.0047)	s7743	0.4±0.2 (p=0.1824)	s194571
	12	KCNJ6	1.3±0.3 (p=0.0015)	s7747	2.2±0.9 (p=0.0350)	s7748	1.1±0.1 (p=0.0018)	s7749
	13	KCNK13	-0.2±0.5 (p=0.4875)	s32223	1.2±0.3 (p=0.0033)	s32224	2.2±0.5 (p=0.0021)	s32225
	14	KCNK17	0.6±0.4 (p=0.0993)	s40138	1.1±0.2 (p=0.0018)	s40139	2.2±0.7 (p=0.0315)	s40140
	15	KCNK18	1.6±0.4 (p=0.0963)	s50348	1.2±1 (p=0.0384)	s50349	1.2±0.2 (p=0.0013)	s50350
	16	KCTD5	0.9±0.2 (p=0.0212)	s28979	1.6±0.3 (p=0.0168)	s28980	-0.4±0.9 (p=0.5323)	s28981
	17	KCTD9	0.4±0.5 (p=0.3312)	s29444	1.8±0.7 (p=0.0005)	s29445	1.2±0.2 (p=0.0023)	s29446
	18	KCTD17	0±0.3 (p=0.7779)	s36213	2.9±0.5 (p=0.0142)	s36214	1.4±0.5 (p=0.0447)	s36215
	19	CACNA1C	1.4±0.4 (p=0.0018)	s2283	1.4±0.4 (p=0.0023)	s2284	0.9±0.7 (p=0.1722)	s2285
	20	CACNB1	1.3±0.3 (p=0.0022)	s2301	0.3±0.8 (p=0.7947)	s2302	1.3±0.5 (p=0.0004)	s2303
	21	CACNB3	1.2±0.1 (p=0.0133)	s2307	0±0.1 (p=0.6875)	s2308	1.5±0.2 (p=0.0003)	s2309
	22	CACNG2	1.8±0.3 (p=0.0067)	s20278	0.7±0.7 (p=0.1584)	s20279	1.6±0.6 (p=0.0478)	s20280
	23	CACNG7	0.1±0 (p=0.9201)	s33976	1.7±1 (p=0.0123)	s33977	1.4±0.5 (p=0.0080)	s33978
	24	GRIN3A	0.3±0.6 (p=0.5896)	s42011	1.1±0.5 (p=0.0022)	s42012	1.1±0.2 (p=0.0096)	s42013
	25	GRIN3B	0.6±0.4 (p=0.2820)	s42014	1.9±0.5 (p=0.0495)	s42015	1.1±0.2 (p=0.0072)	s42016
	26	ITPR1	1.1±0.3 (p=0.0057)	s7631	0.4±0.8 (p=0.7533)	s7632	2.1±0.2 (p=0.0009)	s7633
	27	RYR2	1.2±0.1 (p=0.0096)	s12396	0±0.4 (p=0.5245)	s12397	1.1±0.4 (p=0.0188)	s12398
	28	CATSPER3	1.3±0.4 (p=0.0018)	s51289	1.2±0.7 (p=0.0291)	s51290	1.9±0.6 (p=0.0128)	s51291
	29	PKD2L1	1.2±0.1 (p=0.0018)	s17214	1.7±0.3 (p=0.0032)	s17215	-0.2±0.8 (p=0.7060)	s17216
	30	TRPM4	0.6±0.9 (p=0.4173)	s29447	2±0.5 (p=0.0023)	s29448	2.1±0.9 (p=0.0479)	s29449
	31	ATP6V1B2	2.8±0.8 (p=0.0170)	s1797	3.2±0.7 (p=0.0001)	s1798	2.5±1.1 (p=0.0224)	s1799
	32	ATP1A1	1.4±0.3 (p=0.0017)	s1718	1.1±0.6 (p=0.003)	s1719	2.9±0.2 (p=0.0039)	s1720
	33	ATP13A4	0.1±0.8 (p=0.9919)	s38700	1.2±0.4 (p=0.0017)	s38701	1.7±0.7 (p=0.0150)	s38702
	34	SCN4A	1.4±0.4 (p=0.0135)	s12522	0.7±0.7 (p=0.0451)	s12523	1.4±0.3 (p=0.0061)	s12524
	35	NUPL2	1.9±0.3 (p=0.0052)	s21877	0.5±0.5 (p=0.121)	s21878	1.9±0.6 (p=0.0169)	s21879
	36	LENG9	0.7±0.6 (p=0.2633)	s41246	1.2±0.2 (p=0.0061)	s41247	1±0.3 (p=0.0286)	s195577
	37	MCOLN3	-0.2±0.4 (p=0.2900)	s30633	1.5±0.5 (p=0.0038)	s30634	1.2±0.1 (p=0.0026)	s30635
	38	CHRNA1	0.7±0.1 (p=0.0042)	s3037	2±0.3 (p=0.0012)	s3038	3.4±0.4 (p=0.0008)	s3039
	39	HTR3D	1.3±0.6 (p=0.0445)	s47287	1.1±0.2 (p=0.0080)	s47288	0.4±0.9 (p=0.5941)	s47289
	40	ITPR3	0.3±0.7 (p=0.4194)	s265	0.5±0.5 (p=0.5619)	s266	-0.3±0.7 (p=0.8736)	s267
	41	KCNC4	0.1±0.5 (p=0.4416)	s303	0±0.2 (p=0.8097)	s304	1.4±0.5 (p=0.0157)	s305
	42	GABRQ	0.4±0.4 (p=0.1780)	s424	-0.5±0.6 (p=0.3713)	s425	1.5±0.6 (p=0.0077)	s426
	43	CLIC1	0.3±1 (p=0.5366)	s635	0.8±0.3 (p=0.2686)	s636	0.1±0.6 (p=0.2410)	s637
	44	GABRA1	0±0.2 (p=0.6051)	s692	-0.3±0.5 (p=0.3491)	s693	0.1±0.4 (p=0.0562)	s694
	45	SCN1B	-0.1±0.5 (p=0.8708)	s737	1.2±1.4 (p=0.2597)	s738	0.2±0.4 (p=0.2966)	s739
	46	ATP2B1	0.6±0.5 (p=0.1571)	s752	-0.6±0.4 (p=0.2846)	s753	0.6±0.9 (p=0.1584)	s754
	47	CACNA2D1	-0.2±0.2 (p=0.8045)	s809	0.4±0.6 (p=0.6574)	s810	0.1±0.4 (p=0.0562)	s811
	48	ASIC2	0.7±0.3 (p=0.0562)	s906	0.7±0.3 (p=0.2970)	s907	1.2±1 (p=0.0516)	s908
	49	ACCN2	1.4±0.3 (p=0.0017)	s909	0.6±1.2 (p=0.6487)	s910	0.9±0.4 (p=0.0015)	s911
	50	SHROOM2	-0.3±0.5 (p=0.6479)	s1512	0.9±1.9 (p=0.5990)	s1513	0.8±0.4 (p=0.0026)	s1514
	51	ATP1A2	0.5±0.7 (p=0.297)	s1721	0.4±0.8 (p=0.6350)	s1722	0.4±0 (p=0.0351)	s1723
	52	ATP1A3	0.1±0.8 (p=0.635)	s1724	0±0.2 (p=0.8097)	s1725	1.7±0.1 (p=0.0005)	s1726
	53	ATP12A	-0.1±1.2 (p=0.9172)	s1727	1±0.2 (p=0.1484)	s1728	-0.5±0.4 (p=0.7634)	s1729
	54	ATP1A4	0.1±0.7 (p=0.7116)	s1730	0.1±1.3 (p=0.9984)	s1731	0.2±0.8 (p=0.1722)	s1732
	55	ATP2A1	0.7±0.3 (p=0.0216)	s1743	0.7±0.2 (p=0.2965)	s1744	1.7±0.9 (p=0.0136)	s1745
	56	ATP2A2	0.7±1 (p=0.2272)	s1746	1±1.4 (p=0.1108)	s1747	1.9±0.5 (p=0.0001)	s1748
	57	ATP2A3	0.6±0.5 (p=0.1334)	s1749	-0.4±0.6 (p=0.4555)	s1750	-0.4±0.3 (p=0.9946)	s1751
	58	ATP2B2	0.2±0.7 (p=0.4845)	s1752	1.3±0.5 (p=0.0026)	s1753	0.1±0.2 (p=0.2406)	s1754
	59	ATP2B3	0.4±0.6 (p=0.3263)	s1755	0.7±0.2 (p=0.0451)	s1756	0.5±0.1 (p=0.0569)	s1757
	60	ATP2B4	0.4±0.9 (p=0.4554)	s1758	-0.5±0.4 (p=0.0733)	s1759	1.1±0.7 (p=0.0739)	s1760
	61	ATP4A	0.8±0.6 (p=0.1013)	s1761	0.7±0.7 (p=0.3369)	s1762	0.2±0.5 (p=0.0231)	s1763
	62	ATP5B	0.2±0.9 (p=0.5992)	s1773	0±0.4 (p=0.7584)	s1774	0.1±0.6 (p=0.0567)	s1775
	63	ATP6V1A	1.7±1.2 (p=0.1099)	s1791	0.2±0.3 (p=0.8240)	s1792	3.5±0.2 (p=0.0000)	s1793
	64	ATP6V1B1	0.2±0.9 (p=0.6237)	s1794	0.5±0.4 (p=0.1824)	s1795	1.9±0.2 (p=0.0097)	s1796
	65	ATP7A	0.8±0.4 (p=0.0631)	s1815	0.5±1.3 (p=0.7484)	s1816	-0.2±0.3 (p=0.2653)	s1817
	66	ATP7B	0.5±0.7 (p=0.2970)	s1821	-0.1±1.5 (p=0.8526)	s1822	-0.3±1 (p=0.8240)	s1823
	67	HCN2	1.6±1 (p=0.0846)	s1941	0.7±1.1 (p=0.5716)	s1942	-0.1±0.2 (p=0.4416)	s1943
	68	CACNA1A	0±1.2 (p=0.8405)	s2277	1.9±0.9 (p=0.0092)	s2278	-0.7±0.3 (p=0.4007)	s2279
	69	CACNA1B	-0.2±0.9 (p=0.9669)	s2280	0.7±1.3 (p=0.6519)	s2281	0.7±0.7 (p=0.0671)	s2282
	70	CACNA1D	2.1±0.9 (p=0.0591)	s2286	0±0.1 (p=0.6998)	s2287	1±0.4 (p=0.0018)	s2288
	71	CACNA1E	0±0.3 (p=0.6051)	s2289	-0.1±1.1 (p=0.8239)	s2290	1.1±1 (p=0.0664)	s2291
	72	CACNA1F	0.3±0.3 (p=0.0993)	s2292	-0.3±0.2 (p=0.3842)	s2293	-0.2±0.7 (p=0.5118)	s2294
	73	CACNA1S	1.8±1.1 (p=0.1096)	s2295	0.7±0.6 (p=0.0890)	s2296	1±0.4 (p=0.0080)	s2297
	74	CACNB2	0.2±1.1 (p=0.6143)	s2304	0.3±0.3 (p=0.7116)	s2305	0.2±0.7 (p=0.1911)	s2306
	75	CACNB4	0.3±0.6 (p=0.4230)	s2310	0.8±0.8 (p=0.3524)	s2311	1±0.4 (p=0.0018)	s2312
	76	CFTR	0.2±0.5 (p=0.3523)	s2945	0±0.1 (p=0.7634)	s2946	0.6±0.3 (p=0.0929)	s2947
	77	CHRNA2	0.7±0.3 (p=0.0216)	s3040	0.5±0.4 (p=0.0508)	s3041	0.1±0.7 (p=0.2426)	s3042
	78	CHRNA3	1.5±2.4 (p=0.3439)	s3043	0±0 (p=0.6227)	s3044	-0.3±0.3 (p=0.6407)	s3045
	79	CHRNA4	0±0.8 (p=0.8151)	s3046	0.3±0.8 (p=0.7947)	s3047	0±0.7 (p=0.3746)	s3048
	80	CHRNA5	-0.1±0.4 (p=0.9919)	s3049	0.4±0.4 (p=0.1674)	s3050	-0.3±0.4 (p=0.4150)	s3051
	81	CHRNA7	1.7±0.1 (p=0.0003)	s3052	0.9±0.6 (p=0.3081)	s3053	0.7±1 (p=0.1277)	s3054
	82	CHRNB1	0.8±1.5 (p=0.4109)	s3055	0.8±0.4 (p=0.2998)	s3056	0.3±0.5 (p=0.2686)	s3057
	83	CHRNB2	0.5±0.4 (p=0.1057)	s3058	0.4±0.7 (p=0.7560)	s3059	1.2±0.7 (p=0.0302)	s3060
	84	CHRNB3	0.8±1 (p=0.2727)	s3061	-0.3±1.2 (p=0.6805)	s3062	0.7±0.2 (p=0.0077)	s3063
	85	CHRNB4	0.1±0.7 (p=0.6384)	s3064	-0.2±0.6 (p=0.6443)	s3065	0.1±0.4 (p=0.0562)	s3066
	86	CHRND	0.5±0.7 (p=0.2858)	s3067	-0.5±0.5 (p=0.3703)	s3068	0.6±0.2 (p=0.003)	s3069
	87	CHRNE	0.5±0.4 (p=0.0451)	s3070	1.8±0.6 (p=0.0004)	s3071	0.9±0.2 (p=0.0399)	s3072
	88	CHRNG	0.6±1 (p=0.3609)	s3073	0.3±1.6 (p=0.8946)	s3074	-0.1±0.2 (p=0.1291)	s3075
	89	CLCA1	0.3±0.5 (p=0.3048)	s3126	0.4±0.3 (p=0.4416)	s3127	0.4±0.3 (p=0.0351)	s3128
	90	CLCN1	0.7±0.6 (p=0.0796)	s3129	0±0.5 (p=0.8451)	s3130	0.1±0.2 (p=0.0993)	s3131
	91	CLCN2	0.8±1.5 (p=0.4109)	s3132	0.3±0.6 (p=0.8001)	s3133	0.4±0.4 (p=0.0355)	s3134
	92	CLCN3	0.6±0.7 (p=0.1643)	s3135	0.5±0.5 (p=0.0727)	s3136	1.7±0.4 (p=0.0009)	s3137
	93	CLCN4	2.1±1.4 (p=0.1087)	s3138	1.1±1.3 (p=0.4152)	s3139	0.5±0.5 (p=0.1214)	s3140
	94	CLCN5	0.3±0.7 (p=0.4194)	s3141	0.7±0.6 (p=0.0929)	s3142	1.1±0.5 (p=0.0033)	s3143
	95	CLCN6	0.6±0.7 (p=0.2638)	s3144	0.9±0.7 (p=0.0999)	s3145	0.1±0.5 (p=0.0567)	s3146
	96	CLCN7	1±2.2 (p=0.4709)	s3147	-0.3±0.7 (p=0.6244)	s3148	0.3±0.2 (p=0.1525)	s3149
	97	CLCNKA	0.3±0.6 (p=0.4230)	s3150	1.5±1.6 (p=0.3080)	s3151	0±0.5 (p=0.1004)	s3152
	98	CLCNKB	0.9±0.8 (p=0.0057)	s3153	1.1±0.4 (p=0.1691)	s3154	-0.3±0.3 (p=0.7739)	s3155
	99	CLIC2	1.2±1.6 (p=0.2997)	s3159	0.9±0.9 (p=0.3771)	s3160	0.5±0.7 (p=0.2669)	s3161
	100	CNGB1	1.1±0.8 (p=0.1186)	s3230	0.2±0.8 (p=0.9369)	s3231	0.9±0.4 (p=0.0015)	s3232
	101	CNGA1	1±1 (p=0.2020)	s3233	0.4±0.7 (p=0.7560)	s3234	0.9±0.3 (p=0.0010)	s3235
	102	CNGA2	0.2±0.4 (p=0.2386)	s3236	-0.1±0.7 (p=0.7060)	s3237	1.7±0.5 (p=0.0005)	s3238
	103	CNGA3	0.4±0.6 (p=0.2285)	s3239	1.1±0.9 (p=0.1013)	s3240	0.4±0.6 (p=0.0348)	s3241
	104	CNGA4	0.4±0.5 (p=0.1561)	s3242	0.6±0.3 (p=0.3665)	s3243	1±0.3 (p=0.0604)	s3244
	105	GABRA2	0±1.2 (p=0.8910)	s5473	0.5±0.2 (p=0.3757)	s5474	1.2±0.5 (p=0.0131)	s5475
	106	GABRA3	0.3±1.3 (p=0.6201)	s5476	1.4±0.4 (p=0.0010)	s5477	-0.1±0.2 (p=0.2245)	s5478
	107	GABRA4	0.7±0.4 (p=0.0767)	s5479	-0.4±0.4 (p=0.3899)	s5480	0.6±0.3 (p=0.1004)	s5481
	108	GABRA5	0.8±0.1 (p=0.0029)	s5482	0.5±1 (p=0.6502)	s5483	0.4±0.7 (p=0.0999)	s5484
	109	GABRA6	0.2±0.5 (p=0.3290)	s5485	-0.3±1.3 (p=0.7311)	s5486	0±0.3 (p=0.1824)	s5487
	110	GABRB1	0.9±0.2 (p=0.0057)	s5488	-0.8±0.8 (p=0.2764)	s5489	1.5±0.1 (p=0.0078)	s5490
	111	GABRB2	0.6±0.5 (p=0.1334)	s5491	0±0.4 (p=0.5245)	s5492	2.4±0.8 (p=0.0027)	s5493
	112	GABRB3	0±1.2 (p=0.8405)	s5494	-0.4±0.6 (p=0.5200)	s5495	1.9±0.2 (p=0.0001)	s5496
	113	GABRD	0.4±0.6 (p=0.2977)	s5497	-0.7±0.3 (p=0.2043)	s5498	2.7±0.4 (p=0.0006)	s5499
	114	GABRE	0.3±0.6 (p=0.4230)	s5500	0.8±0.6 (p=0.0621)	s5501	1.4±0.6 (p=0.0645)	s5502
	115	GABRG1	0.2±0.5 (p=0.4258)	s5503	-0.3±0.5 (p=0.2459)	s5504	0±0.1 (p=0.1824)	s5505
	116	GABRG2	1.2±0.7 (p=0.0470)	s5506	0.4±1.6 (p=0.8650)	s5507	0.6±0.4 (p=0.1)	s5508
	117	GABRG3	0.5±0.4 (p=0.1320)	s5509	-0.6±0.5 (p=0.2707)	s5510	0.2±0.6 (p=0.0451)	s5511
	118	GABRP	0.4±0.5 (p=0.1561)	s5512	0±0.5 (p=0.8451)	s5513	0.4±0.3 (p=0.0193)	s5514
	119	GABRR1	0.9±0.2 (p=0.0058)	s5515	0.6±0.6 (p=0.4173)	s5516	0.6±0.5 (p=0.0030)	s5517
	120	GABRR2	1.3±0.7 (p=0.0739)	s5518	0.4±0.4 (p=0.2245)	s5519	0.3±0.6 (p=0.1517)	s5520
	121	GLRA1	-0.2±0.2 (p=0.8045)	s5829	1.2±1.3 (p=0.1601)	s5830	-0.4±0.4 (p=0.8927)	s5831
	122	GLRA2	0.3±0.2 (p=0.7699)	s5832	0.2±0.4 (p=0.9096)	s5833	1.5±0.2 (p=0.0017)	s5834
	123	GLRB	1.3±0.7 (p=0.1024)	s5835	-0.1±0.3 (p=0.6309)	s5836	0.3±0.7 (p=0.4943)	s5837
	124	GRIA1	0.7±0.3 (p=0.0451)	s6131	-0.3±0.5 (p=0.2482)	s6132	-0.2±0.5 (p=0.5832)	s6133
	125	GRIA2	0.9±0.8 (p=0.2530)	s6134	0.1±0.3 (p=0.9947)	s6135	0.3±0.2 (p=0.1291)	s6136
	126	GRIA3	0.6±0.3 (p=0.0567)	s6137	0.9±0.7 (p=0.0999)	s6138	0.3±0.1 (p=0.0735)	s6139
	127	GRIA4	1.3±0.2 (p=0.0057)	s6140	-0.3±0.7 (p=0.4562)	s6141	0.2±0.2 (p=0.2653)	s6142
	128	GRID1	0.7±0.7 (p=0.2686)	s6143	-0.6±0.5 (p=0.2789)	s6144	0.9±0.2 (p=0.0029)	s6145
	129	GRID2	1.7±0.6 (p=0.0196)	s6146	0.3±0.6 (p=0.7838)	s6147	0.6±0.4 (p=0.1722)	s6148
	130	GRIK1	1.5±0.7 (p=0.0386)	s6152	0.9±0.3 (p=0.0999)	s6153	0.9±0.7 (p=0.2027)	s6154
	131	GRIK2	-0.2±0.1 (p=0.1835)	s6155	1.2±0.7 (p=0.1890)	s6156	0.5±0.2 (p=0.0567)	s6157
	132	GRIK3	0.2±1.1 (p=0.7932)	s6158	0.1±0.9 (p=0.9963)	s6159	1.2±0.1 (p=0.0026)	s6160
	133	GRIK4	0.7±0.8 (p=0.2799)	s6161	0.4±0.4 (p=0.2245)	s6162	2±0.3 (p=0.0002)	s6163
	134	GRIK5	1.1±1.1 (p=0.2598)	s6164	0.2±0.3 (p=0.6457)	s6165	1.2±0.2 (p=0.0010)	s6166
	135	GRIN1	0.7±0.3 (p=0.0754)	s6167	0.9±0.9 (p=0.0783)	s6168	1.4±0.5 (p=0.0384)	s6169
	136	GRIN2A	0.7±0.6 (p=0.1387)	s6170	1.6±0.3 (p=0.0015)	s6171	0.3±0.9 (p=0.6779)	s6172
	137	GRIN2B	0.3±1 (p=0.6350)	s6173	0.4±0.4 (p=0.5365)	s6174	1±0 (p=0.0072)	s6175
	138	GRIN2C	0.5±0.9 (p=0.4194)	s6176	1.1±0.4 (p=0.0999)	s6177	-0.1±0.7 (p=0.9162)	s6178
	139	GRIN2D	1.7±1.9 (p=0.2553)	s6179	0.6±0.5 (p=0.3129)	s6180	0.4±0.2 (p=0.1321)	s6181
	140	HTR3A	0.5±0.3 (p=0.1314)	s7050	0.4±0.4 (p=0.1674)	s7051	1±0.7 (p=0.1691)	s7052
	141	ITPR2	0.4±0.9 (p=0.4831)	s7634	-0.3±0.5 (p=0.2662)	s7635	-0.1±0.5 (p=0.8097)	s7636
	142	KCNA1	-0.1±1.1 (p=0.8713)	s7676	0.3±0.6 (p=0.2681)	s7677	1.4±0.2 (p=0.0009)	s7678
	143	KCNA2	0.4±0.5 (p=0.1845)	s7679	-0.3±0.4 (p=0.2667)	s7680	1.5±0.4 (p=0.0288)	s7681
	144	KCNA3	1.2±1.3 (p=0.2342)	s7682	0±1.7 (p=0.9332)	s7683	0.7±0.3 (p=0.0129)	s7684
	145	KCNA5	0.2±0.8 (p=0.7116)	s7688	0.8±0.7 (p=0.1002)	s7689	1.3±0 (p=0.0010)	s7690
	146	KCNA6	0.9±0.4 (p=0.0796)	s7691	1.4±0.4 (p=0.0023)	s7692	0.7±0.3 (p=0.0783)	s7693
	147	KCNA7	1.4±0.8 (p=0.1225)	s7694	0.4±0.7 (p=0.4416)	s7695	1.7±0.5 (p=0.0067)	s7696
	148	KCNA10	1.1±0.7 (p=0.1691)	s7697	0.6±0.3 (p=0.3655)	s7698	0.7±1.4 (p=0.4562)	s7699
	149	KCNB1	0.7±1.4 (p=0.4562)	s7700	0.2±0.3 (p=0.6457)	s7701	0.7±1.4 (p=0.4149)	s7702
	150	KCNC1	0.7±0.3 (p=0.0129)	s7703	0.4±1.2 (p=0.8000)	s7704	1.8±0.4 (p=0.0032)	s7705
	151	KCNC2	1.4±0.3 (p=0.0134)	s7706	0.6±0.3 (p=0.3655)	s7707	0.5±0.2 (p=0.0567)	s7708
	152	KCNC3	0.6±0.4 (p=0.1891)	s7709	0.6±0.6 (p=0.3263)	s7710	1.4±0.3 (p=0.0123)	s7711
	153	KCND1	1.1±0.8 (p=0.1202)	s7712	2.1±0.5 (p=0.0645)	s7713	0.5±0.2 (p=0.0567)	s7714
	154	KCND2	0.3±0.6 (p=0.4416)	s7715	-0.1±0.7 (p=0.3815)	s7716	0.6±0.6 (p=0.1722)	s7717
	155	KCND3	1.4±0.5 (p=0.008)	s7718	1.4±1.4 (p=0.2967)	s7719	0.9±0.1 (p=0.0047)	s7720
	156	KCNE1	0.1±1.6 (p=0.9538)	s7721	0.1±1 (p=0.9987)	s7722	-0.3±0.5 (p=0.3815)	s7723
	157	KCNF1	0.9±0.5 (p=0.0030)	s7724	1.9±1.3 (p=0.0670)	s7725	1.4±0.7 (p=0.0547)	s7726
	158	KCNG1	1.1±0.4 (p=0.0628)	s7727	0.3±0.7 (p=0.5118)	s7728	-0.8±1 (p=0.2789)	s194568
	159	KCNH1	2.4±0.5 (p=0.0016)	s7729	0.4±1.2 (p=0.7502)	s7730	-0.2±0.5 (p=0.5832)	s7731
	160	KCNH2	0.3±0.3 (p=0.4325)	s7732	0.4±0.8 (p=0.7533)	s194569	2.3±0.7 (p=0.0219)	s194570
	161	KCNJ1	0.9±0.1 (p=0.0046)	s7733	-0.2±0.6 (p=0.4883)	s7734	0.3±0.1 (p=0.1259)	s7735
	162	KCNJ2	1.4±0.5 (p=0.0343)	s7736	-0.1±1.1 (p=0.8239)	s7737	0±0.3 (p=0.9893)	s7738
	163	KCNJ3	1.3±0.9 (p=0.1527)	s7739	0.1±0.8 (p=0.9162)	s7740	0.1±0.8 (p=0.9079)	s7741
	164	KCNJ5	0.4±0.5 (p=0.1845)	s7744	-0.4±0.4 (p=0.0591)	s7745	0.4±0.3 (p=0.1321)	s7746
	165	KCNJ8	0.5±0.9 (p=0.4995)	s7750	0.5±0.8 (p=0.4831)	s7751	1.4±0.2 (p=0.0061)	s7752
	166	KCNJ9	1.3±0.3 (p=0.0010)	s7753	0.9±1.2 (p=0.4519)	s7754	0.2±0.4 (p=0.5118)	s7755
	167	KCNJ10	0.9±1 (p=0.0921)	s7756	0±0.3 (p=0.7553)	s7757	1.7±0.6 (p=0.0150)	s7758
	168	KCNJ11	2.3±1 (p=0.0472)	s7759	0.4±0.4 (p=0.2274)	s7760	0.3±0.1 (p=0.1259)	s7761
	169	KCNJ12	0.3±0.5 (p=0.5365)	s7762	1.2±0.7 (p=0.0077)	s7763	-0.3±0.4 (p=0.3815)	s7764
	170	KCNJ13	1.3±0.2 (p=0.001)	s7765	0.1±0.9 (p=0.8909)	s7766	0.7±0.3 (p=0.0129)	s7767
	171	KCNJ14	0.3±1 (p=0.7158)	s7768	0.8±0.6 (p=0.0129)	s7769	0.3±0.3 (p=0.2711)	s7770
	172	KCNJ15	0.6±1 (p=0.4173)	s7771	0.3±0.6 (p=0.2681)	s7772	0.1±0.3 (p=0.6425)	s7773
	173	KCNJ16	0.1±0.4 (p=0.7699)	s7774	-0.4±0.4 (p=0.0591)	s7775	1.7±0.5 (p=0.0073)	s7776
	174	KCNK1	1.4±0.9 (p=0.1275)	s7777	0.8±0.5 (p=0.0754)	s7778	-0.1±0.6 (p=0.8609)	s7779
	175	KCNK2	1.3±1 (p=0.1203)	s7780	0.4±0.4 (p=0.5344)	s7781	0.3±0.7 (p=0.6229)	s7782
	176	KCNK3	0.3±0.3 (p=0.1313)	s7783	1.5±0.4 (p=0.008)	s7784	0.6±0.3 (p=0.1123)	s7785
	177	KCNN1	0.7±1.2 (p=0.4154)	s7792	0.4±0.3 (p=0.4416)	s7793	0.4±0.8 (p=0.4748)	s7794
	178	KCNN2	1.3±1.5 (p=0.2972)	s7795	0.5±0.4 (p=0.1824)	s7796	-0.1±0.4 (p=0.766)	s7797
	179	KCNN3	0.2±0.8 (p=0.8240)	s7798	0.7±1 (p=0.1722)	s7799	1.5±0.4 (p=0.0017)	s7800
	180	KCNN4	0.7±0.7 (p=0.1999)	s7801	0.7±0.5 (p=0.1999)	s7802	0.2±0.4 (p=0.5344)	s7803
	181	KCNQ1	0.1±0.6 (p=0.8708)	s7804	-0.1±0.5 (p=0.5351)	s7805	0.2±0.4 (p=0.5118)	s7806
	182	KCNQ2	1.1±0.1 (p=0.0057)	s7807	0±0 (p=0.6227)	s7808	0±0.4 (p=0.9949)	s7809
	183	KCNQ3	0.9±0.2 (p=0.0047)	s7810	0±0.1 (p=0.7660)	s7811	0±0.4 (p=0.9949)	s7812
	184	TRPM1	1.4±0.8 (p=0.0706)	s8841	0.7±0.7 (p=0.2799)	s8842	0.4±0.5 (p=0.3113)	s8843
	185	P2RX1	0.3±0.8 (p=0.6350)	s9949	1.4±0.7 (p=0.1655)	s9950	0.7±0.4 (p=0.1387)	s9951
	186	P2RX3	0.9±0.3 (p=0.0383)	s9952	1±0.1 (p=0.0890)	s9953	0.4±0.2 (p=0.1321)	s9954
	187	P2RX4	1±0.4 (p=0.0621)	s9955	0.6±0.5 (p=0.3129)	s9956	0.2±0.2 (p=0.5118)	s9957
	188	P2RX5	2.1±0.7 (p=0.0472)	s9958	0.7±0.4 (p=0.2121)	s194673	0.4±0.6 (p=0.4230)	s194674
	189	P2RX7	0.2±1.2 (p=0.8690)	s9959	0.3±0.6 (p=0.8001)	s9960	0.4±0.2 (p=0.1824)	s9961
	190	PKD2	1.3±0.9 (p=0.1028)	s10565	0.4±0.4 (p=0.2245)	s10566	2.3±0.5 (p=0.0085)	s10567
	191	FXYD1	0.9±0.8 (p=0.2027)	s10664	-0.4±0.4 (p=0.0581)	s10665	0.1±0.5 (p=0.8004)	s194688
	192	FXYD3	0.5±0.3 (p=0.0993)	s10666	-0.3±0.5 (p=0.3677)	s10667	0.4±0.3 (p=0.1824)	s10668
	193	RYR1	0.6±0.5 (p=0.2410)	s12393	0.7±0.5 (p=0.1999)	s12394	-0.1±0.6 (p=0.8149)	s12395
	194	RYR3	0.9±1 (p=0.2037)	s12399	0.4±0.7 (p=0.7395)	s12400	-0.4±0.3 (p=0.1358)	s12401
	195	SCN1A	0.3±0.8 (p=0.6344)	s12510	-0.4±0.6 (p=0.2441)	s12511	0.7±0.4 (p=0.0760)	s12512
	196	SCN2A	0.2±0.9 (p=0.7494)	s12513	1.4±0.9 (p=0.1206)	s12514	0.8±0.6 (p=0.1335)	s12515
	197	SCN2B	0.5±0.3 (p=0.1314)	s12516	0.1±0.8 (p=0.8633)	s12517	0.1±0.1 (p=0.7699)	s12518
	198	SCN3A	0.3±0.6 (p=0.5344)	s12519	-0.1±0.3 (p=0.5355)	s12520	0.2±0.1 (p=0.2653)	s12521
	199	SCN5A	1.3±0.7 (p=0.1028)	s12528	0.8±0.6 (p=0.1525)	s12529	0.6±0.6 (p=0.2970)	s12530
	200	SCN7A	0.1±0.5 (p=0.9934)	s12531	1.6±0.6 (p=0.087)	s12532	0.2±0.3 (p=0.4337)	s12533
	201	SCN8A	0.6±0.3 (p=0.0567)	s12534	0.1±0.4 (p=0.8045)	s12535	-0.2±0.5 (p=0.6256)	s12536
	202	SCN9A	0.3±0.2 (p=0.1691)	s12537	0±0.4 (p=0.1291)	s12538	0.1±1.1 (p=0.8860)	s12539
	203	SCN10A	0.3±0.1 (p=0.1259)	s12540	-0.3±0.7 (p=0.9962)	s12541	0.4±0.8 (p=0.3665)	s12542
	204	SCNN1A	0.4±0.4 (p=0.2386)	s12543	0.2±0.2 (p=0.3113)	s12544	1.4±0.2 (p=0.0080)	s12545
	205	SCNN1B	0.8±0.5 (p=0.0783)	s12546	-0.4±0.3 (p=0.7634)	s12547	1.2±0.2 (p=0.0023)	s12548
	206	SCNN1D	0±0.8 (p=0.9162)	s12549	-0.7±0.4 (p=0.3860)	s194785	0±0.6 (p=0.9962)	s194786
	207	SCNN1G	-0.1±0.5 (p=0.7634)	s12550	0.3±0.5 (p=0.0231)	s12551	0.2±0 (p=0.1674)	s12552
	208	TRPC1	0.1±1.2 (p=0.9963)	s14409	-0.5±0.2 (p=0.3865)	s14410	0.2±0.7 (p=0.6678)	s14411
	209	TRPC3	0.3±0.9 (p=0.6209)	s14412	-0.1±0.4 (p=0.1674)	s14413	0.7±0.3 (p=0.0783)	s14414
	210	TRPC4	0.4±0.3 (p=0.2386)	s14415	-0.3±0.3 (p=0.8045)	s14416	1.2±0.1 (p=0.0073)	s14417
	211	TRPC5	0.2±0.2 (p=0.3579)	s14418	0.7±0.3 (p=0.0128)	s14419	1.6±0.5 (p=0.0088)	s14420
	212	TRPC6	-0.1±0.5 (p=0.6227)	s14421	0.1±0.4 (p=0.0508)	s14422	0.8±0.5 (p=0.0999)	s14423
	213	TRPM2	1.4±0.8 (p=0.0983)	s14424	-0.1±0.5 (p=0.7116)	s14425	0.4±0.8 (p=0.4748)	s14426
	214	VDAC1	0.8±0.6 (p=0.0999)	s14768	0.4±0.5 (p=0.0129)	s14769	0.4±0.8 (p=0.4748)	s14770
	215	VDAC2	1.2±2.4 (p=0.4704)	s14771	0±0.5 (p=0.1259)	s14772	0.8±0.8 (p=0.2627)	s14773
	216	VDAC3	1.3±0.1 (p=0.0023)	s14774	-0.1±0.7 (p=0.5118)	s14775	0.6±1.3 (p=0.5186)	s14776
	217	BEST1	1.5±0.6 (p=0.0352)	s14813	0±0.8 (p=0.4416)	s14814	0.7±0.7 (p=0.2997)	s14815
	218	TRPV1	0.1±0.8 (p=0.8462)	s14817	0.4±0.4 (p=0.0783)	s14818	0.6±0.8 (p=0.2970)	s14819
	219	KCNAB1	-0.2±0.4 (p=0.5355)	s15445	-0.1±0.6 (p=0.1691)	s15446	0.4±0.5 (p=0.3113)	s15447
	220	GLRA3	1.1±0.7 (p=0.1047)	s15538	1.4±0.6 (p=0.0137)	s15539	0.6±0.9 (p=0.4154)	s15540
	221	KCNAB2	0.4±0.7 (p=0.5015)	s16177	-0.4±0.7 (p=0.5245)	s16178	0.4±0.2 (p=0.1824)	s16179
	222	KCNK5	0.5±0.4 (p=0.0993)	s16450	0.2±0.3 (p=0.2406)	s16451	0.6±0.3 (p=0.1230)	s16452
	223	CACNA1I	1.3±1 (p=0.1420)	s17044	-0.1±0.5 (p=0.1674)	s17045	1.4±0.3 (p=0.0061)	s17046
	224	CACNA1H	2±0.9 (p=0.0645)	s17047	0±0.4 (p=0.4416)	s17048	0.2±0.2 (p=0.5118)	s17049
	225	CACNA1G	0.6±0.3 (p=0.0562)	s17050	0.3±0.5 (p=0.1888)	s17051	0.2±0.4 (p=0.5344)	s17052
	226	CHRNA6	0.4±0.4 (p=0.2386)	s17123	0.8±0.4 (p=0.0132)	s17124	0.1±0.5 (p=0.8004)	s17125
	227	TRPA1	0.8±1 (p=0.2564)	s17147	1.4±0.3 (p=0.0009)	s17148	0.6±0.9 (p=0.4052)	s17149
	228	CLIC3	1.2±0.1 (p=0.0018)	s17192	0±0.5 (p=0.4946)	s17193	0.2±0.6 (p=0.6368)	s194974
	229	P2RX6	0.4±0 (p=0.0727)	s17428	-0.2±0.5 (p=0.6407)	s17429	0.5±0.2 (p=0.0567)	s17430
	230	HTR3B	0±0.4 (p=0.9227)	s17536	1.3±0.6 (p=0.0023)	s17537	0.4±0.6 (p=0.4230)	s17538
	231	KCNAB3	0.7±0.5 (p=0.1057)	s17575	0.8±0.2 (p=0.0077)	s17576	0.5±0.6 (p=0.3249)	s17577
	232	CACNA2D2	0.1±0.5 (p=0.9275)	s17697	0.3±0.4 (p=0.2789)	s17698	0.3±0.1 (p=0.1291)	s17699
	233	ACCN3	0.1±0.3 (p=0.8773)	s17784	0±0.5 (p=0.1259)	s17785	1.1±0.1 (p=0.0057)	s17786
	234	KCNB2	1.7±1.1 (p=0.1108)	s17787	1.1±0.2 (p=0.0604)	s17788	0.4±0.2 (p=0.1321)	s17789
	235	KCNK6	1.8±0.6 (p=0.0637)	s18044	0.2±0.3 (p=0.2406)	s18045	1.7±1.5 (p=0.1705)	s18046
	236	CLCA3	1.4±0.4 (p=0.0445)	s18506	0.1±0.2 (p=0.1824)	s18507	-0.3±1.5 (p=0.7515)	s18508
	237	CLCA2	0.6±0.5 (p=0.1561)	s18521	1.4±0.4 (p=0.0614)	s18522	0.2±0.8 (p=0.7494)	s18523
	238	ATP2C2	1±1.1 (p=0.2441)	s19224	-0.2±0.7 (p=0.7699)	s19225	0.2±1 (p=0.8141)	s19226
	239	KCNE3	0.3±1 (p=0.7158)	s19447	1.7±0.5 (p=0.0012)	s19448	-0.1±0.3 (p=0.8609)	s19449
	240	HCN4	0.7±0.5 (p=0.1223)	s19481	0.5±0.5 (p=0.0351)	s19482	-0.4±0.5 (p=0.3832)	s19483
	241	KCNMB2	1.8±0.5 (p=0.0067)	s19997	0.1±0.6 (p=0.4230)	s19998	0.7±0.5 (p=0.0783)	s19999
	242	PKDREJ	1.2±0.2 (p=0.0077)	s20227	0.2±0.5 (p=0.0993)	s20228	0.1±0.5 (p=0.7725)	s20229
	243	CACNG3	0.3±0.1 (p=0.1259)	s20275	0.7±0.4 (p=0.1011)	s20276	0.1±0.7 (p=0.8240)	s20277
	244	SCN11A	0.7±0.7 (p=0.1999)	s22274	0.2±0.5 (p=0.0993)	s22275	1.2±0.1 (p=0.0013)	s22276
	245	CLCA4	0±1.4 (p=0.9770)	s22409	1.3±0.6 (p=0.0023)	s22410	0±0.9 (p=0.9972)	s22411
	246	P2RX2	0.7±0.5 (p=0.1223)	s22736	-0.7±0.6 (p=0.5789)	s22737	1.2±1 (p=0.1698)	s22738
	247	ATP13A2	1±1.1 (p=0.2288)	s23742	0.1±0.4 (p=0.1824)	s23743	0.6±0.6 (p=0.2619)	s23744
	248	KCNH4	-0.1±0.5 (p=0.5844)	s23781	0±0.6 (p=0.1313)	s23782	0.1±0.9 (p=0.8638)	s23783
	249	KCNH3	0.7±0.5 (p=0.1525)	s23784	0.5±0.4 (p=0.0999)	s23785	0.6±0.5 (p=0.2619)	s23786
	250	KCTD2	1.5±0.6 (p=0.0586)	s23961	-0.2±1.1 (p=0.7980)	s23962	0.6±0.3 (p=0.1230)	s23963
	251	CLIC4	0.6±1.2 (p=0.4648)	s24778	0.9±0.6 (p=0.0026)	s24779	0.8±0.6 (p=0.1210)	s24780
	252	KCNV1	2.4±0.8 (p=0.0321)	s25695	-0.7±0.4 (p=0.2636)	s25696	0.4±0.9 (p=0.5366)	s25697
	253	ATP2C1	0.3±1.1 (p=0.7395)	s25717	0.2±0.2 (p=0.1321)	s25718	-0.4±0.7 (p=0.4264)	s25719
	254	PKD2L2	0.5±0.4 (p=0.0993)	s25735	0.3±0.3 (p=0.297)	s25736	0.4±0.9 (p=0.5718)	s25737
	255	CACNG5	0.6±0.4 (p=0.1067)	s25798	-0.7±0.2 (p=0.2636)	s25799	1±0 (p=0.0072)	s25800
	256	CACNG4	0.2±1.2 (p=0.8219)	s25801	1.4±0.4 (p=0.0586)	s25802	0.5±0.6 (p=0.3249)	s25803
	257	KCNMB3	0.9±1.2 (p=0.3433)	s25804	0.2±0.3 (p=0.2406)	s25805	-0.2±0.6 (p=0.6819)	s25806
	258	KCNH5	0.2±0.7 (p=0.7414)	s25882	0±0.3 (p=0.4946)	s25883	2.2±1.1 (p=0.0566)	s25884
	259	TRPM5	0.6±0.2 (p=0.0567)	s26620	0.2±1.1 (p=0.3661)	s26621	0.4±0.5 (p=0.3113)	s26622
	260	KCNK4	0.5±0.8 (p=0.4302)	s27092	-0.4±0.4 (p=0.8129)	s195198	0.1±0.9 (p=0.8690)	s195199
	261	KCTD3	0.4±0.2 (p=0.0624)	s27521	1.7±0.2 (p=0.0238)	s27522	0.1±0.5 (p=0.7725)	s27523
	262	KCNK9	0.7±1.1 (p=0.4154)	s27902	-0.1±0.1 (p=0.5105)	s27903	-0.4±1 (p=0.6256)	s27904
	263	TRPV2	1.9±0.2 (p=0.0016)	s28081	0±0.1 (p=0.4416)	s28082	-0.4±1 (p=0.6256)	s28083
	264	ASIC5	2.5±1.8 (p=0.1463)	s28660	1.3±0.2 (p=0.0023)	s28661	0.4±0.7 (p=0.4194)	s28662
	265	TPCN1	0.5±0.2 (p=0.0411)	s28727	0.2±0.4 (p=0.0562)	s28728	1.7±0.5 (p=0.0199)	s28729
	266	CLIC5	1.4±0 (p=0.0017)	s28730	0.8±0.5 (p=0.0096)	s28731	0.1±0.5 (p=0.8978)	s28732
	267	FXYD7	0.5±0.4 (p=0.1839)	s28757	0.1±0.6 (p=0.4230)	s28758	1.2±1.1 (p=0.1776)	s28759
	268	FXYD6	0.5±0.7 (p=0.3544)	s28760	0.9±0.6 (p=0.0026)	s28761	-0.1±0.5 (p=0.8909)	s28762
	269	FXYD4	1.2±0.1 (p=0.0018)	s28766	0.2±0.2 (p=0.1321)	s28767	0.7±0.9 (p=0.3036)	s195238
	270	CLIC6	0.4±0.4 (p=0.1845)	s28866	-0.4±0.7 (p=0.5245)	s28867	0.4±0.2 (p=0.1824)	s28868
	271	KCNK10	0.6±0.5 (p=0.1561)	s28902	0±0.4 (p=0.6568)	s28903	0.3±0.5 (p=0.4416)	s28904
	272	CNGB3	0.2±0.2 (p=0.3579)	s29335	0.4±0.5 (p=0.2640)	s29336	0.7±0.3 (p=0.0783)	s29337
	273	TRPM7	0.3±0.6 (p=0.4416)	s29516	1±0.3 (p=0.0010)	s29517	0.3±0.7 (p=0.4943)	s29518
	274	BEST2	0.2±0.2 (p=0.6051)	s29540	1.3±0.5 (p=0.0228)	s29541	0.1±0.3 (p=0.6425)	s29542
	275	TRPV6	0.4±0.2 (p=0.0735)	s30899	1.8±0.5 (p=0.0027)	s30900	0.8±0.5 (p=0.1335)	s30901
	276	ACCN4	0.4±0.3 (p=0.1824)	s30928	1.2±0.5 (p=0.0010)	s30929	0.6±0.1 (p=0.0234)	s30930
	277	CHRNA9	0.1±0.5 (p=0.7963)	s31016	-1±0.5 (p=0.3706)	s31017	-0.2±0.4 (p=0.5355)	s31018
	278	CACNA2D3	0.2±0.5 (p=0.6968)	s31538	0.3±0.5 (p=0.1223)	s31539	-0.2±1 (p=0.8228)	s31540
	279	SCN3B	0.4±0.8 (p=0.6133)	s31541	1.2±0.2 (p=0.0545)	s31542	-0.3±0.3 (p=0.1016)	s31543
	280	TRPV5	0.2±0.4 (p=0.9096)	s32135	-0.1±0.2 (p=0.7116)	s32136	1.7±0.7 (p=0.0270)	s32137
	281	KCNQ5	-0.3±0.5 (p=0.2482)	s32163	1.5±0.4 (p=0.0032)	s32164	0.5±0.5 (p=0.2410)	s32165
	282	KCNK12	0.6±0 (p=0.1561)	s32226	0.7±0.1 (p=0.1013)	s32227	0.6±0.7 (p=0.3357)	s32228
	283	CHRNA10	0.7±1.2 (p=0.297)	s32621	0.9±0.5 (p=0.0399)	s32622	0.3±0.6 (p=0.4416)	s32623
	284	TRPC7	0.1±0.9 (p=0.9201)	s32703	1.7±0.6 (p=0.0044)	s32704	0.6±0.6 (p=0.2619)	s32705
	285	ATP13A1	0.7±0.7 (p=0.1704)	s32748	0±0.1 (p=0.4416)	s32749	0.4±0.6 (p=0.4943)	s32750
	286	MCOLN1	0.1±0.2 (p=0.9275)	s32875	0.2±0.4 (p=0.3249)	s32876	0.8±0.2 (p=0.0193)	s32877
	287	SHROOM4	0.3±0.4 (p=0.3543)	s33115	-0.2±0.3 (p=0.7739)	s33116	1±0.3 (p=0.0030)	s33117
	288	KCNT1	-0.4±0.4 (p=0.0591)	s33367	0.3±0.9 (p=0.1722)	s33368	2.1±1.1 (p=0.0808)	s33369
	289	HCN3	0.1±0.2 (p=0.9275)	s33532	0.4±0.8 (p=0.0783)	s33533	1.4±0.6 (p=0.0767)	s33534
	290	CACHD1	0.3±0.6 (p=0.5896)	s33589	1.5±0.5 (p=0.0078)	s33590	0.4±0.4 (p=0.3757)	s33591
	291	CACNG8	0.9±0.2 (p=0.1643)	s33973	0.2±0.3 (p=0.4194)	s33974	1.1±0.1 (p=0.0018)	s33975
	292	TRPV4	0.5±0.5 (p=0.4966)	s34001	2.3±1.1 (p=0.0220)	s34002	1.2±1.1 (p=0.1776)	s34003
	293	TRPM8	0.3±1 (p=0.8177)	s35489	0.7±0.3 (p=0.029)	s35490	1.2±0.1 (p=0.0023)	s35491
	294	TRPM3	0±0.9 (p=0.8761)	s36862	2.6±0.5 (p=0.0001)	s36863	0.9±0.3 (p=0.0569)	s36864
	295	KCNH6	0.3±0.3 (p=0.6488)	s37490	1±0.3 (p=0.0010)	s37491	1.4±1 (p=0.0849)	s37492
	296	KCNK16	1±1.4 (p=0.2384)	s38200	2.3±0.9 (p=0.0056)	s38201	0.1±0.6 (p=0.9079)	s38202
	297	CHRFAM7A	0.2±0.1 (p=0.7984)	s40141	0±0.5 (p=0.4416)	s40142	0.6±1 (p=0.4635)	s40143
	298	KCNH7	0.4±0.4 (p=0.0735)	s40261	1±0.1 (p=0.0058)	s40262	0.4±1 (p=0.6280)	s40263
	299	SHKBP1	0±1.5 (p=0.8413)	s41025	0.7±0.2 (p=0.0929)	s41026	-0.1±1.1 (p=0.8908)	s41027
	300	CACNA2D4	0.5±0.3 (p=0.2386)	s41162	1.2±0.2 (p=0.0384)	s41163	0.5±0.7 (p=0.3665)	s41164
	301	CATSPER1	1.1±0.2 (p=0.1011)	s42101	1.5±0.9 (p=0.0128)	s42102	0.2±0.4 (p=0.5344)	s42103
	302	CATSPER2	1.3±1.2 (p=0.1538)	s42113	0.3±0.5 (p=0.2970)	s42114	0.8±0.8 (p=0.2564)	s42115
	303	KCNH8	0.7±0.4 (p=0.2422)	s43577	0.2±0.5 (p=0.0554)	s43578	1.5±0.5 (p=0.0104)	s43579
	304	SHROOM1	0.2±0.4 (p=0.824)	s43881	1.4±0.4 (p=0.0419)	s43882	0.4±0.7 (p=0.4831)	s43883
	305	TRPM6	0.3±0.4 (p=0.3579)	s44402	-0.2±0.4 (p=0.9187)	s44403	1.1±0.1 (p=0.0018)	s44404
	306	BEST3	0.9±0.7 (p=0.2876)	s44660	2.8±1.1 (p=0.0156)	s44661	0.7±1.1 (p=0.4149)	s44662
	307	TRPV3	0.2±0.8 (p=0.8714)	s46346	2±0.3 (p=0.0001)	s46347	1.2±1.3 (p=0.2835)	s46348
	308	KCNV2	1.6±0.5 (p=0.0015)	s46752	0.6±0.5 (p=0.0799)	s46753	1.7±1.5 (p=0.1705)	s46754
	309	HTR3C	0.3±1.4 (p=0.86)	s46825	0.7±0.6 (p=0.0487)	s46826	1±1.2 (p=0.2448)	s46827
	310	KCNG3	0.4±0.5 (p=0.1313)	s46869	0.9±0.5 (p=0.0023)	s46870	0.5±0.7 (p=0.3113)	s46871
	311	GABRR3	0.2±1.1 (p=0.9126)	s47305	1.4±0.4 (p=0.0194)	s47306	0.5±0.9 (p=0.3670)	s47307
	312	TPCN2	1.1±1 (p=0.1753)	s47772	0.4±0.4 (p=0.2638)	s47773	0.5±0.3 (p=0.0993)	s47774
	313	MCOLN2	1.6±0.8 (p=0.0527)	s48633	-0.3±0.5 (p=0.8045)	s48634	1.4±0.5 (p=0.0080)	s48635
	314	NALCN	1.3±0.4 (p=0.0018)	s48917	0.8±0.3 (p=0.0057)	s48918	0±1 (p=0.9976)	s48919
	315	BEST4	0.2±0.4 (p=0.9079)	s49003	0.4±0.3 (p=0.2328)	s49004	0±0.6 (p=0.9162)	s49005
	316	HTR3E	1.4±1.3 (p=0.1724)	s49862	0.9±0.5 (p=0.0399)	s49863	0.8±1.3 (p=0.4511)	s49864
	317	SLC9C1	-0.2±0.8 (p=0.3077)	s49893	0.7±0.7 (p=0.2748)	s49894	1±1.2 (p=0.3344)	s49895
	318	KCNT2	0.8±0.5 (p=0.3692)	s51009	0.9±0.3 (p=0.0890)	s51010	0.9±0.6 (p=0.0890)	s51011
	319	ATP13A5	0.7±0.6 (p=0.2619)	s51113	0.5±1.4 (p=0.5239)	s51114	-0.1±2.3 (p=0.9171)	s51115
	320	HCN1	1±0.9 (p=0.152)	s51372	1.3±0.3 (p=0.0410)	s51373	0.4±0.6 (p=0.4943)	s51374
	321	CATSPER4	0.4±0.9 (p=0.6878)	s51801	1.2±1 (p=0.2141)	s51802	0.5±0.3 (p=0.1321)	s51803
	322	KCNK7	0.9±1 (p=0.3221)	s195013	0.2±0.2 (p=0.0567)	s195014	0.5±0.8 (p=0.4748)	s195015
	323	KCNK15	0.6±0.3 (p=0.2285)	s195336	0.4±0.3 (p=0.0754)	s195337	0.9±0.3 (p=0.0569)	s195338
	324	TMC6	-0.4±0.5 (p=0.3435)	s22325	1.5±0.7 (p=0.0342)	s22326	0.6±0.4 (p=0.1722)	s22327
	325	KCNE1L	0±0.8 (p=0.7989)	s24235	0.3±0.9 (p=0.1722)	s24236	0.6±0.4 (p=0.0451)	s24237
	326	SCN4B	-0.2±0.6 (p=0.4247)	s12525	0.7±0.3 (p=0.0030)	s12526	0.6±0.1 (p=0.0451)	s12527
	327	TTYH1	0.5±1.2 (p=0.4845)	s32968	0.6±0.2 (p=0.0383)	s32969	0.6±0.8 (p=0.2970)	s32970
	328	TMC5	0.3±0.4 (p=0.3543)	s36450	-0.1±0.7 (p=0.7947)	s36451	2±1.2 (p=0.1194)	s36452
	329	TMC7	0.9±0.2 (p=0.1681)	s36616	1.7±0.1 (p=0.0222)	s36617	0.9±1.1 (p=0.3667)	s36618
	330	TTYH3	0.6±0.4 (p=0.282)	s37321	2±0.3 (p=0.0028)	s37322	0.6±1 (p=0.4635)	s195405
	331	TAS1R1	0.8±0.2 (p=0.0783)	s37440	0.6±0.3 (p=0.0046)	s37441	0.4±0.3 (p=0.0984)	s195415
	332	TAS1R3	0.3±1 (p=0.8177)	s38185	0.3±0.3 (p=0.297)	s38186	0.5±0.3 (p=0.0567)	s38187
	333	TTYH2	0.3±0.6 (p=0.2681)	s41222	0.5±0.2 (p=0.1334)	s41223	0.4±0.1 (p=0.0513)	s41224
	334	TMC1	1.2±0.6 (p=0.0632)	s42166	0.5±0.2 (p=0.1334)	s42167	0.4±0.1 (p=0.0513)	s42168
	335	TMC2	0.3±0.4 (p=0.3543)	s42169	0.9±0.2 (p=0.0170)	s42170	0.9±0.3 (p=0.0569)	s42171
	336	TMC8	0.1±0.5 (p=0.8773)	s44965	0.3±0.2 (p=0.2966)	s44966	1.4±0.5 (p=0.0080)	s44967
	337	TMC4	0.3±0.4 (p=0.3084)	s45055	0.3±0.5 (p=0.4437)	s45056	0.8±0.2 (p=0.0193)	s45057
	338	LOC283999	-0.1±0.2 (p=0.5355)	s49435	0.8±0.2 (p=0.0077)	s49436	0.9±1.1 (p=0.3667)	s195947
	339	TMC3	0.3±1.1 (p=0.7166)	s50882	1±0.4 (p=0.0010)	s50883	0±0.9 (p=0.9363)	s50884
	340	LOC441742	0±0.3 (p=0.7779)	s196632	0.3±0.4 (p=0.1999)	s196633	0.9±1.2 (p=0.3704)	s196634
	The data shown in table is means ± SD (n = 3 biologically independent experiments). Statistical analysis was performed by using the unpaired, two-tailed Student’s t-test. Exact P values are available in this table.

## Sheet: Supplementary Table 2
	Supplementary Table 2. The sequence information for the oligoes used in this study
	Gene	Catalog number	Forward sequence (5'-3')	Reverse sequence (5'-3')	Application
	GAPDH	N/A	CGGGACCTGACTGACTACCTC	CCATCTCTTGCTCGAAGTCCAG	qPCR assay
	KCa1.1	N/A	AAAACGCCCTTAGAGGTGGCTAC	AACCACCATCCCCTAAGTCCG	qPCR assay
	H1N1-HA	N/A	CAGTCACAATAGGAGAGTGCCC	CCATCCCCCCTCAATAAAAC	qPCR assay
	H5N6-HA	N/A	ATGGCTTACCAAGAAGAACGATG	AAGCTATTTTTGGCACCAATCT	qPCR assay
	H7N9-HA	N/A	CAAAGGAGTCTTCTGCTGGCA	AACCACCATCCCCTAAGTCCG	qPCR assay
	KCa1.1	s7786	CCUGAAAUCAUAGAGUUAAtt	UUAACUCUAUGAUUUCAGGga	RNAi assay
		s7787	GCAGUGCUCCUACAUCCCAtt	UGCUCGAUCUUCACACUCCgg	RNAi assay
		s7788	GUCUUAGAAUGAGUAGCAAtt	UUGCUACUCAUUCUAAGACtg	RNAi assay
	KCNMB1	s7789	UCAACUGACUCAUACCUGUtt	ACAGGUAUGAGUCAGUUGAgt	RNAi assay
		s7790	ACUUCAUGAUGGAUAUCCAtt	AUCGGAAUACCUGUUGUCCtc	RNAi assay
		s7791	GGACUAACCUUUGAGAAAUtt	AUUUCUCAAAGGUUAGUCCtg	RNAi assay
	KCNMB4	s26201	CUUGCUAUUUUAAUCAACAtt	UGUUGAUUAAAAUAGCAAGta	RNAi assay
		s26202	CGCUGCGGCUGAUCCAUAUtt	AUAGUCGCCAAAGCCCACGgt	RNAi assay
		s26203	GGUCUACGUGAACAACUCUtt	AGAGUUGUUCACGUAGACCtg	RNAi assay
	KCNA4	s7685	GGUGAUGAGUGUUCCUACAtt	UGUAGGAACACUCAUCACCat	RNAi assay
		s7686	GCUUCGACGGUAUCCUCUAtt	UGAUGUUCCGGAAGAAGGCcg	RNAi assay
		s7687	CGAGUAUUCCGGAUCUUCAtt	UGAAGAUCCGGAAUACUCGga	RNAi assay
	KCNE2	s19415	UGGUGAUGAUUGGAAUGUUtt	AACAUUCCAAUCAUCACCAtg	RNAi assay
		s19416	ACUCCUACAUGUACAUUCUtt	UUCGUGAAGCGGACAAUGCgc	RNAi assay
		s19417	UCUACUAUGUCAUCCUGUAtt	UACAGGAUGACAUAGUAGAag	RNAi assay
	KCNG2	s195125	AGCUAUUGGUGGGCCGUCAtt	UGACGGCCCACCAAUAGCUgg	RNAi assay
		s195126	GAAUGUCAGCUGGUAUGAAtt	UUCAUACCAGCUGACAUUCtg	RNAi assay
		s195127	CACCUUUUCGCGCUCCUACtt	GUAGGAGCGCGAAAAGGUGtg	RNAi assay
	KCNG4	s195573	UGCGCGAGAUGGUGGAAAAtt	UUUUCCACCAUCUCGCGCAgc	RNAi assay
		s195574	GGUUCCUGGUGAUGGACUUtt	UUCUGAUAGAAUGCAUUGCtt	RNAi assay
		s195575	CGAUGAUUACGACGAGGACtt	GUCCUCGUCGUAAUCAUCGca	RNAi assay
	KCNQ4	s17443	CGAUUACAUUGACAACCAUtt	AUGGUUGUCAAUGUAAUCGtc	RNAi assay
		s17444	CCAUCGUGUUGGUCAAAUUtt	UUGGUAGUGAUGACAUAGCtt	RNAi assay
		s17445	GCUCCAUCAGGAUUCUCAAtt	UUGAGAAUCCUGAUGGAGCgg	RNAi assay
	KCNJ4	s7742	AGCCCUACAUGACCCAGGAtt	UCCUGGGUCAUGUAGGGCUtg	RNAi assay
		s7743	CACCUUCCAUGAUACCUAUtt	AUUUUUACAAACAUGCAUCcc	RNAi assay
		s194571	GCAACGUGUACUUCGCCAAtt	UUGGCGAAGUACACGUUGCat	RNAi assay
	KCNJ6	s7747	CGAUAUCUUCACCACAUUAtt	UAAUGUGGUGAAGAUAUCGgt	RNAi assay
		s7748	GGUGGUUCCUAUUCACCAAtt	UCAGGUAGCGGUAUGUCUCgc	RNAi assay
		s7749	CCAGCAAACUCAACCAACAtt	UGUUGGUUGAGUUUGCUGGat	RNAi assay
	KCNK13	s32223	CGGCGACAGUAGGAGGAAAtt	UUUCCUCCUACUGUCGCCGga	RNAi assay
		s32224	GCAUUUACUCGCUCUUCAAtt	UUGUUAUAGAGUACGAUGUct	RNAi assay
		s32225	GGAGCUACUUUGACUCACUtt	AGUGAGUCAAAGUAGCUCCag	RNAi assay
	KCNK17	s40138	GCGACUACGUGAUUGGAAUtt	AUUCCAAUCACGUAGUCGCcg	RNAi assay
		s40139	GCAUGGAAAAGGUUCAUGAtt	UCAUGAACCUUUUCCAUGCta	RNAi assay
		s40140	GCCUUGAUCAUCAAACUCAtt	UGAGUUUGAUGAUCAAGGCca	RNAi assay
	KCNK18	s50348	CCUCAGUGGUUUAACAGGAtt	UCCUGUUAAACCACUGAGGct	RNAi assay
		s50349	CCAACAUCUGGAACGAAUAtt	UACUGUGAUAUAGUUGAUGgt	RNAi assay
		s50350	GAGUAACUCGUGUCCCGAAtt	UUCGGGACACGAGUUACUCct	RNAi assay
	KCTD5	s28979	CCUAUUUAAUCGACAGAGAtt	UCUCUGUCGAUUAAAUAGGcg	RNAi assay
		s28980	GCAACAACGGCUCCAUUUAtt	AAACUUGCCUCCAAUGAUCtt	RNAi assay
		s28981	CAAUAUCACCUCAUUAAUAtt	UAUUAAUGAGGUGAUAUUGta	RNAi assay
	KCTD9	s29444	GGUGGUUGCUGUAUAUGGAtt	UCCAUAUACAGCAACCACCtt	RNAi assay
		s29445	GGUGCAUAAGGAGAACUUUtt	UACUAUCCAAAAUCCGUACtt	RNAi assay
		s29446	GCCCACAUGUUUAAGGACAtt	UGUCCUUAAACAUGUGGGCca	RNAi assay
	KCTD17	s36213	CAAACGGGCUGAGCUCAGAtt	UCUGAGCUCAGCCCGUUUGgg	RNAi assay
		s36214	AGGUGAAACUUCGAAGACAtt	AAAGAAACCUUGGUGGUCUtg	RNAi assay
		s36215	GCAUCAUCAAAGACCGGAUtt	AUCCGGUCUUUGAUGAUGCgg	RNAi assay
	CACNA1C	s2283	CCACGACUGUCACUAAGUUtt	UUAAGAAACUCCACCUUGUct	RNAi assay
		s2284	GGAAUUCGGUGAUGUAUGAtt	UCAUACAUCACCGAAUUCCag	RNAi assay
		s2285	GAAACUAUAUCCUACUGAAtt	UUCAGUAGGAUAUAGUUUCca	RNAi assay
	CACNB1	s2301	CGGAGUACUUGGAAGCCUAtt	UAGGCUUCCAAGUACUCCGcc	RNAi assay
		s2302	CAUUUGCGGUUCGGACAAAtt	UUGUUGAGCACAGAUCGCUtt	RNAi assay
		s2303	CCUCGGCUCCAGCAAAUCAtt	UGAUUUGCUGGAGCCGAGGcg	RNAi assay
	CACNB3	s2307	GGUUAUGAGGUCACAGACAtt	UGUCUGUGACCUCAUAACCtt	RNAi assay
		s2308	GCUAAGAGGUCUGUCCUAAtt	UCUGGUACUAAGGACAGCCtt	RNAi assay
		s2309	CCAGCAUUGCGGAAGUGCAtt	UGCACUUCCGCAAUGCUGGag	RNAi assay
	CACNG2	s20278	AAGUGUCAGUGAGAAUGAAtt	UUCAUUCUCACUGACACUUtt	RNAi assay
		s20279	AGGUAAUAAUAGACGUGGAtt	UACGAAGUAAAUGUAACCGag	RNAi assay
		s20280	AAAAGAACGAGGAAGUUAUtt	AUAACUUCCUCGUUCUUUUtg	RNAi assay
	CACNG7	s33976	ACACGGAGAAUAUUCUGAAtt	UUCAGAAUAUUCUCCGUGUtt	RNAi assay
		s33977	CCAAGUUUGUUACCAAGAUtt	UUACGUACCACUGUCUCACtt	RNAi assay
		s33978	GGAGAAUAUUCUGAAGACAtt	UGUCUUCAGAAUAUUCUCCgt	RNAi assay
	GRIN3A	s42011	CCCUAAAUGUAUCUCGGAAtt	UUCCGAGAUACAUUUAGGGag	RNAi assay
		s42012	CAGCUGGUCCUGGACCUAAtt	UGCGUUUCUGAAAUUGCCCtt	RNAi assay
		s42013	CCAUAGCAGUAAUGAUACAtt	UGUAUCAUUACUGCUAUGGag	RNAi assay
	GRIN3B	s42014	CACGACAAGUGGUACAAGAtt	UCUUGUACCACUUGUCGUGga	RNAi assay
		s42015	GGGCAAUUUCAGAAACGCAtt	AUCGUAUUCAAAAAGACCAgg	RNAi assay
		s42016	GCAGCACCGUCUUCUCCUAtt	UAGGAGAAGACGGUGCUGCgg	RNAi assay
	ITPR1	s7631	GGUCAACCGUUACUAUGGAtt	UCCAUAGUAACGGUUGACCag	RNAi assay
		s7632	GGUGUCUAAUCAAGACGUAtt	UACUGGAGAAGUGCGACUCag	RNAi assay
		s7633	CUACGAAUUUACUAUACUAtt	UAGUAUAGUAAAUUCGUAGtt	RNAi assay
	RYR2	s12396	GCAUCUCGUUCCGAAUUAAtt	UUAAUUCGGAACGAGAUGCtt	RNAi assay
		s12397	CGAUUACCCGAAUCCGUCAtt	AAACCGUCAAAGAUAUUCCag	RNAi assay
		s12398	GAAUAGACGGCACCAUAGAtt	UCUAUGGUGCCGUCUAUUCtg	RNAi assay
	CATSPER3	s51289	CUUCAUCGAUAUCUACUUUtt	AAAGUAGAUAUCGAUGAAGgg	RNAi assay
		s51290	CGCUCGAACUUUCCACUAUtt	UCAUGAACCUUUUCCAUGCta	RNAi assay
		s51291	CGUUAUGUUUUUACCCUAUtt	AUAGGGUAAAAACAUAACGat	RNAi assay
	PKD2L1	s17214	GGAUCAAGAUAUUCAAGUAtt	UACUUGAAUAUCUUGAUCCag	RNAi assay
		s17215	CAUCAUCACCAAACUCAAAtt	UACGGUCGCAGUGUCUCCUtg	RNAi assay
		s17216	CAGUCAAGCUGAUCCGCUAtt	UAGCGGAUCAGCUUGACUGtg	RNAi assay
	TRPM4	s29447	GAGAAGAUGUUGACGCGAAtt	UUCGCGUCAACAUCUUCUCat	RNAi assay
		s29448	GUACGGAUUUUGGAUAGUAtt	UGUAGGAUGAGUUCAGGUUtt	RNAi assay
		s29449	CGUGGGAAUCGGUGCAUAAtt	UUAUGCACCGAUUCCCACGtt	RNAi assay
	ATP6V1B2	s1797	GGUCCUUACGAAAAUCGCAtt	UGCGAUUUUCGUAAGGACCct	RNAi assay
		s1798	GCUACCUUGUCAGACACGAtt	AAUGGUUAAACCGUUGCGCct	RNAi assay
		s1799	GGAUAUGCUUGGUCGGGUAtt	UACCCGACCAAGCAUAUCCtc	RNAi assay
	ATP1A1	s1718	CUCGCUCACUGGUGAAUCAtt	UGAUUCACCAGUGAGCGAGga	RNAi assay
		s1719	CCAUAGCAAUGGAGAUUGAtt	UCAUUGACCAAUUUGUCCGtc	RNAi assay
		s1720	CAUCCAAGCUGCUACAGAAtt	UUCUGUAGCAGCUUGGAUGct	RNAi assay
	ATP13A4	s38700	CACUAGUUUUGUUAGCGAAtt	UUCGCUAACAAAACUAGUGgg	RNAi assay
		s38701	GGGAUGUCGUCCAAGCAUAtt	UUGAUGAACGCGGAGAACUtg	RNAi assay
		s38702	CGAUGUUGAAGUUACACCAtt	UGGUGUAACUUCAACAUCGat	RNAi assay
	SCN4A	s12522	AGACCUUCAUCGUACUCAAtt	UUGAGUACGAUGAAGGUCUtc	RNAi assay
		s12523	CAGCCUCAGUGGGAAUACAtt	UCAUAGGCAGACAUAGUCCtg	RNAi assay
		s12524	CACCUUAACUUCAUCAACAtt	UGUUGAUGAAGUUAAGGUGgt	RNAi assay
	NUPL2	s21877	GCUCAGAACUUUAGUUUUAtt	UAAAACUAAAGUUCUGAGCat	RNAi assay
		s21878	CGGUUACAUUUACUUCGUAtt	UGAUGAGAAAGAACGUGUCct	RNAi assay
		s21879	GAGCUUCAACUAACAGGAAtt	UUCCUGUUAGUUGAAGCUCca	RNAi assay
	LENG9	s41246	UCUCAGAACCUACACCUGAtt	UCAGGUGUAGGUUCUGAGAgg	RNAi assay
		s41247	CCAACAUCCAAGUAAGCUAtt	UUAGGUCCAGGACCAGCUGtg	RNAi assay
		s195577	GCACAAGUGCUGAGCCAGAtt	UCUGGCUCAGCACUUGUGCca	RNAi assay
	MCOLN3	s30633	CAUUAGAUCUGUGAUUAGAtt	UCUAAUCACAGAUCUAAUGca	RNAi assay
		s30634	GCCCUGAACAAGUUGCUCAtt	UUGGGUUUCGCAUCCUCCUca	RNAi assay
		s30635	GAGUCUAACUAGUUAUGAUtt	AUCAUAACUAGUUAGACUCtt	RNAi assay
	CHRNA1	s3037	CAACCAAUGUGCGUCUGAAtt	UUCAGACGCACAUUGGUUGtc	RNAi assay
		s3038	GAACUGCAAGAUGAAGUUUtt	AUCGUCCCAGUAAAUGUCCtt	RNAi assay
		s3039	AGGUUUUUAUCGACACUAUtt	AUAGUGUCGAUAAAAACCUtc	RNAi assay
	HTR3D	s47287	CCGCCUCAUUUUUAACCCAtt	UGGGUUAAAAAUGAGGCGGtt	RNAi assay
		s47288	GCUUCUAACAUCAAGAUGAtt	AUACGUUCGAGUAAUACCGtc	RNAi assay
		s47289	CAUUCAAGAUGACUGUUCUtt	AGAACAGUCAUCUUGAAUGgg	RNAi assay
	NP	AB6RO9O	GUACGACAAUUAAAGAAAAtt	UUUUCUUUAAUUGUCGUACtc	RNAi assay
	mGluR2	S6195	CGAUUGGACGAAUUCACUUtt	AAGUGAAUUCGUCCAAUCGgt	RNAi assay
		SASI_Hs01_00239483	GUGACAAGUCCCGCUAUGAdTdT	UCAUAGCGGGACUUGUCACdTdT	RNAi assay
	CLTC	SASI_Hs01_00208103	CAUUAUGACCGGGCUCAUAdTdT	UAUGAGCCCGGUCAUAAUGdTdT	RNAi assay
		SASI_Hs02_00338467	CUAGCUUUGCACAGUUUAAdTdT	UUAAACUGUGCAAAGCUAGdTdT	RNAi assay
	CAV1	SASI_Hs01_00199504	CCCUAAACACCUCAACGAUdTdT	AUCGUUGAGGUGUUUAGGGdTdT	RNAi assay
		SASI_Hs02_00332472	CUAAACACCUCAACGAUGAdTdT	UCAUCGUUGAGGUGUUUAGdTdT	RNAi assay
	RAC1	SASI_Hs01_00015565	GCAAACAGAUGUGUUCUUAdTdT	UAAGAACACAUCUGUUUGCdTdT	RNAi assay
		SASI_Hs01_00164504	GAGUUCAGACUCACAUUCUdTdT	AGAAUGUGAGUCUGAACUCdTdT	RNAi assay
	NTSR2	SASI_Hs01_00204148	GAGCCAUCGUGGUCAUGUAdTdT	UACAUGACCACGAUGGCUCdTdT	RNAi assay
		SASI_Hs01_00204149	GACUGACCCACUGUACAAUdTdT	AUUGUACAGUGGGUCAGUCdTdT	RNAi assay
	SCN8A	SASI_Hs01_00181322	GCCAUAAAGUCCCUUAGGAdTdT	UCCUAAGGGACUUUAUGGCdTdT	RNAi assay
		SASI_Hs01_00181323	CCAUACUAUUUGACGCAGAdTdT	UCUGCGUCAAAUAGUAUGGdTdT	RNAi assay
	ADCY5	SASI_Hs01_00172113	CCAUAUUCAUGCUCAGCUUdTdT	AAGCUGAGCAUGAAUAUGGdTdT	RNAi assay
		SASI_Hs01_00172114	CCAUCAUCAUCUCAGUCUUdTdT	AAGACUGAGAUGAUGAUGGdTdT	RNAi assay
	CPNE9	SASI_Hs01_00241651	CAGUAUAUGAGGUUCUUAAdTdT	UUAAGAACCUCAUAUACUGdTdT	RNAi assay
		SASI_Hs01_00241652	GACUAUGACAGAACGGUGAdTdT	UCACCGUUCUGUCAUAGUCdTdT	RNAi assay
	GABRA5	SASI_Hs01_00129486	GUCAUACUAAAUAAGUCAAdTdT	UUGACUUAUUUAGUAUGACdTdT	RNAi assay
		SASI_Hs01_00129487	CUUACAACAGUAUCAGCAAdTdT	UUGCUGAUACUGUUGUAAGdTdT	RNAi assay
	MPDZ	SASI_Hs01_00025557	CAUUAUCCCUGGCUGCGAAdTdT	UUCGCAGCCAGGGAUAAUGdTdT	RNAi assay
		SASI_Hs01_00025559	GGACUAUUAAUAUAGCAAAdTdT	UUUGCUAUAUUAAUAGUCCdTdT	RNAi assay
