# Supplementary material for: Influenza virus uses mGluR2 as an endocytic receptor to enter cells
Source: Nat Microbiol. 2024 Jun 7;9(7):1764–77. doi: 10.1038/s41564-024-01713-x (PMC11222159; doi:10.1038/s41564-024-01713-x)
Supplement: Supplementary file 4 — Statistical source data. [file 41564_2024_1713_MOESM4_ESM.xlsx]

## Sheet: Fig. 1a
	siRNA#1	siRNA#2	siRNA#3
Positive control	3.67	3.67	3.61
KCNMA1	2.72	1.89	2.38
KCNMB1	2.05	1.3	1.27
KCNMB4	1.86	1.1	1.16
KCNA4	1.05	0.41	2.73
KCNE2	1.41	2.6	0.11
KCNG2	0.73	1.05	1.19
KCNG4	1.09	1.26	0.13
KCNQ4	1.61	1.82	0.88
KCNJ4	1.38	2.86	0.38
KCNJ6	1.27	2.19	1.1
KCNK13	-0.25	1.16	2.19
KCNK17	0.56	1.1	2.24
KCNK18	1.62	1.16	1.24
KCTD5	1.18	1.6	-0.45
KCTD9	0.36	1.77	1.18
KCTD17	-0.02	2.93	1.38
Negative control	0	0	0

## Sheet: Fig. 1b
		Mock	siControl	siKCNMA1	siKCNMB1	siKCNMB4	siKCNA4	siKCNE2	siKCNG2	siKCNG4	siKCNQ4	siKCNJ4	siKCNJ6	siKCNK13	siKCNK17	siKCNK18	siKCTD5	siKCTD9	siKCTD17	siNP
siRNA#1	Replicate1	6.33	5.67	3	4.33	3.5	5	4.5	5.5	4.67	4.67	4.33	4.67	6.33	5	4.5	4.67	5.67	5.5	0.5
	Replicate2	5.67	5.67	3	4	3.75	4.33333	4.67	6.5	4.75	4.5	4.5	4.66667	6.75	5.5	5.25	5.25	5.75	6.75	0.5
	Replicate3	6	6	3.33333	3.5	4.66667	5	4.5	3.5	5	4	4.5	4.33333	5.33333	5.5	3.66667	5	5	5.5	0.5
siRNA#2	Replicate1	5.33	6.33	4.67	4.67	4	6	2.5	3.67	3.67	3.5	2.5	3	4	4.75	5	3.67	4	1.67	0.5
	Replicate2	6	6	4.33333	4.66667	4.66667	6	3.5	4.8	4.5	4	3.33333	3.66667	4.5	4.66667	4	4.5	3.5	3	0.5
	Replicate3	6	6	3.66667	4.5	4.5	4.5	2.66667	4.66667	4.33333	3.5	3.33333	4.5	4.5	4.5	4	3.5	3.66667	3	0.5
siRNA#3	Replicate1	6	6	2.66667	4.5	4.33333	3.5	5.5	4.75	6	4.66667	5.5	4.5	4	4	4.75	6	4.5	4.66667	0.5
	Replicate2	5.67	5.67	3.5	4.66667	5	1.95	6	4.66667	6	5.5	5.66667	4.75	3.33333	4	4.5	7.33333	4.5	4.75	0.5
	Replicate3	5.67	6	4	4.33333	4.5	3.66667	5.5	4.5	5	4.5	5	4.66667	3.5	2.66667	4.5	5.33333	4.66667	3.66667	0.5
P-value (siControl vs Mock)	0.551603	not significant (ns)
P-value (siControl vs siKCNMA1)	<0.0001	****
P-value (siControl vs siKCNMB1)	<0.0001	****
P-value (siControl vs siKCNMB4)	<0.0001	****
P-value (siControl vs siKCNA4)	0.0082695	**
P-value (siControl vs siKCNE2)	0.00561096	**
P-value (siControl vs siKCNG2)	0.00367572	**
P-value (siControl vs siKCNG4)	0.0028119	**
P-value (siControl vs siKCNQ4)	<0.0001	****
P-value (siControl vs siKCNJ4)	0.00158355	**
P-value (siControl vs siKCNJ6)	<0.0001	****
P-value (siControl vs siKCNK13)	0.0154435	*
P-value (siControl vs siKCNK17)	0.00114433	**
P-value (siControl vs siKCNK18)	<0.0001	****
P-value (siControl vs siKCTD5)	0.0382	*
P-value (siControl vs siKCTD9)	0.000827909	***
P-value (siControl vs siKCTD17)	0.0138993	*
P-value (siControl vs siNP)	<0.0001	****

## Sheet: Fig. 1c
	siControl	siRNA#1	siRNA#2	siRNA#3
Replicate1	123.547	14.7272	8.38047	10.6787
Replicate2	69.1028	8.54071	9.54959	11.5111
Replicate3	107.35	12.485	9.37595	9.84471
P-value (siControl vs siRNA#1)	0.030647	*
P-value (siControl vs siRNA#2)	0.0300594	*
P-value (siControl vs siRNA#3)	0.0310402	*

## Sheet: Fig. 1d
	siControl	siKCa1.1
replicate1	7.75	5.5
replicate2	7.75	5.5
replicate3	7.25	4.5
P-value (siControl vs siKCa1.1)	0.00790682	**

## Sheet: Fig. 1e
	Control	Paxilline
replicate1	106.686	104.235
replicate2	100.706	90.0594
replicate3	92.6072	98.8468
P-value (Control vs paxilline)	0.713822	not significant (ns)

## Sheet: Fig. 1f
	Concentration of paxilline
	0 μM	10 Μm	20 μM	30 μM
replicate1	6.33	5.33	4.33	2.67
replicate2	6.25	5	4.33	2.67
replicate3	6.33	5.33	4.5	3
P-value (0 μM vs 10 μM )	0.00740426	**
P-value (0 μM vs 20 μM )	0.00011363	***
P-value (0 μM vs 30 μM )	0.000540993	***

## Sheet: Fig. 1g
	Control	-1 h	0 h	1 h	2 h	3 h
replicate1	93.484	39.2588	69.7017	81.3659	71.41	97.39
replicate2	116.913	58.32	71.4492	76.8259	69.21	90.64
replicate3	89.6032	58.9065	53.1842	84.7385	96.39	88.9
P-value (Control vs -1 h of paxilline addition)	0.0129932	*
P-value (Control vs 0 h of paxilline addition)	0.0328085	*
P-value (Control vs 1 h of paxilline addition)	0.14791	not significant (ns)
P-value (Control vs 2 h of paxilline addition)	0.160284	not significant (ns)
P-value (Control vs 3 h of paxilline addition)	0.46687	not significant (ns)

## Sheet: Fig. 1h
	Control	Neuraminidase	Paxilline	siControl	siKCa1.1
replicate1	98.6537	6.10441	91.4779	100.751	98.4939
replicate2	109.148	4.56618	101.972	105.414	100.398
replicate3	92.198	5.46672	103.438	93.8355	96.1128
P-value (Control vs neuraminidase)	0.00253839	**
P-value (Control vs paxilline)	0.875993	not significant (ns)
P-value (siControl vs siKCa1.1)	0.771628	not significant (ns)

## Sheet: Fig. 1i
	Control	Paxilline	siControl	siKCa1.1
replicate1	83.7849	29.0803	87.5006	25.53
replicate2	115.969	13.6437	100.902	36.9484
replicate3	100.246	12.4983	111.597	39.3467
P-value (Control vs paxilline)	0.00377066	**
P-value (siControl vs siKCa1.1)	0.00272665	**

## Sheet: Fig. 1k
	Permeabilized		Unpermeabilized
Number	siControl	siKCa1.1	siControl	siKCa1.1
1	91.3365	134.657	40.3486	83.5113
2	95.2264	136.253	22.6102	90.6255
3	83.4605	118.91	27.3652	73.4353
4	56.0325	128.291	36.6843	99.1067
5	91.9864	89.3299	49.1268	62.1228
6	57.6803	78.5838	42.7643	57.14
7	82.6148	108.241	9.95122	67.5708
8	55.8924	108.569	41.9472	85.7045
9	100.588	121.91	56.9062	75.9863
10	114.66	133.612	19.3016	66.4896
11	94.1689	83.0096	21.2749	48.4894
12	84.8437	113.633	28.1534	35.2128
13	62.9536	107.948	44.4119	30.1974
14	66.4097	131.233	29.8657	73.126
15	78.1389	244.403	25.6159	17.4661
16	94.197	139.954	32.9124	39.7221
17	81.414	160.532	38.5762	35.2783
18	79.2778	112.764	27.4837	39.248
19	92.696	125.171	9.98904	51.1052
20	122.083	125.02	41.5168	46.6864
21	73.5175	132.671	6.62552	28.9592
22	97.8876	141.957	7.16121	32.3022
23	90.3284	105.342	45.1595	81.4825
24	159.106	91.5134	30.9666	86.0232
25	153.184	124.395	33.6078	81.8557
26	122.351	119.387	33.7387	72.6646
27	125.97	72.0814	55.566	50.5629
28	114.558	79.3184	47.8647	78.9529
29	118.124	67.5445	15.5977	110.12
30	159.829	110.321	53.2678	71.0293
31	128.641	67.0946	50.4776	39.3083
32	137.772	95.6722	36.1117	66.4706
33	109.943	72.5091	35.9519	70.7043
34	89.3741	75.5313	30.1355	86.035
35	103.232	110.848	27.1987	37.7755
36	130.999	75.0992	50.655	56.5505
37	71.5342	71.0875	33.7197	25.0793
38	97.3521	142.745	29.6146	40.6709
39	150.863	102.928	43.8254	65.4899
40	87.2024	98.1773	57.6279	40.4146
41	103.766	83.9935	59.715	67.4985
42	114.093	67.607	52.1268	43.0724
43	116.809	70.5119	37.38	43.7783
44	97.222	91.9901	31.3871	36.6405
45	107.535	79.5566	41.9559	33.121
46	123.196	88.1088	19.1464	36.1441
47	119.481	105.019	65.4399	43.0569
48	115.659	87.9553	42.4688	42.6551
49	103.71	100.16	23.9798	84.0922
50	81.4539	101.076	60.5996	51.6861
51	110.466	129.066	27.2555	57.6281
52	115.741	108.506	46.8564	53.1434
53	104.888	107.543	56.16	27.2957
54	121.977	65.7711	43.6546	19.1655
55	111.082	88.668	52.754	49.5077
56	75.8484	65.8528	30.9262	43.8448
57	70.9376	76.0437	72.727	63.3795
58	88.8443	89.2089	52.0437	52.1768
59	79.9392	86.8647	27.121	25.5169
60	119.446	103.768	32.1649	48.2522
61	116.426	84.2749	59.8898	59.5911
62	91.6813	67.7981	45.7359	68.6763
63	94.569	75.4039	40.3902	52.1991
64	125.006	88.2825	49.7704	39.7002
65	85.0852	73.8173	30.5519	34.5034
66	89.0348	63.5738	31.022	45.4217
67	90.7063	72.3318	21.9569	27.0234
68	88.0787	71.2931	28.2593	56.3785
69	85.9532	86.4991	25.39	93.2352
70	106.829	87.1878	25.6097	108.951
71	97.3863	74.7707	25.2014	118.021
72	79.9488	62.6401	10.373	123.297
73	104.39	54.5852	61.6049	108.062
74	67.4968	77.845	47.8167	118.443
75	61.6237	92.1968	31.6906	90.1805
76	127.434	51.7318	43.5071	102.701
77	99.5897	70.4326	38.8744	92.824
78	92.9556	63.4312	27.0533	95.3833
79	136.437	124.555	31.0516	94.4746
80	98.4284	123.247	27.7313	104.923
81	103.02	140.281	47.0384	87.4369
82	114.077	145.255	17.5656	85.2361
83	77.3852	135.058	63.0634	93.2378
84	90.5576	135.939	49.3542	90.7667
85	100.987	86.6333	27.4378	120.228
86	110.186	90.0913	40.1596	105.935
87	95.6812	102.872	57.0125	106.036
88	79.6197	112.677	37.5335	105.711
89	99.9031	81.2094	40.4357	78.402
P-value (siControl vs siKCa1.1 in permeabilized condition)	0.890208	not significant (ns)
P-value (siControl vs siKCa1.1 in unpermeabilized condition)	<0.0001	****

[truncated: 1 more sheets: Fig. 1l]
