# Supplementary material for: Influenza virus uses mGluR2 as an endocytic receptor to enter cells
Source: Nat Microbiol. 2024 Jun 7;9(7):1764–77. doi: 10.1038/s41564-024-01713-x (PMC11222159; doi:10.1038/s41564-024-01713-x)
Supplement: Supplementary file 5 — Statistical source data. [file 41564_2024_1713_MOESM5_ESM.xlsx]

## Sheet: Fig. 2a
Gene	siRNA	100 nM	200 nM	300 nM	400 nM
mGluR2	siRNA#1	0.39	1.28	1.28	1.36
	siRNA#2	1.39	1.28	1.22	0.89
CNPNE9	siRNA#1	0.87	0.917	0.81	0.25
	siRNA#2	0.53	0.53	0.58	0.47
ADCY5	siRNA#1	0.64	0.81	0.97	0.97
	siRNA#2	0.55	0.53	0.31	0.47
NTSR2	siRNA#1	0.92	0.83	0.39	0.33
	siRNA#2	0.03	0.22	0	0.14
GABRA5	siRNA#1	0.28	0.53	0.14	0.08
	siRNA#2	0.03	0.11	0.19	0.16
SCN8A	siRNA#1	-0.07	-0.28	-0.17	0
	siRNA#2	0.04	-0.19	0.02	-0.31
MPDZ	siRNA#1	-0.14	0.03	-0.3	-0.03
	siRNA#2	-0.17	-0.19	-0.11	-0.08

## Sheet: Fig. 2b
	Viruses attached										Viruses internalized
	siControl	simGluR2	siControl	siCPNE9	siControl	siADCY5	siControl	siNTSR2			siControl	simGluR2	siControl	siCPNE9	siControl	siADCY5	siControl	siNTSR2
replicate1	84.403	112.717	103.55	130.127	92.181	68.753	136.311	109.253		replicate1	102.873	36.725	94.004	107.111	103.604	111.647	112.181	102.596
replicate2	113.271	128.521	86.618	107.911	97.774	93.409	93.41	72.685		replicate2	90.403	27.44	100.302	183.633	78.622	118.421	60.657	106.812
replicate3	102.326	101.403	109.832	94.868	110.046	87.745	70.279	57.151		replicate3	106.724	34.549	105.694	88.62	117.774	103.009	127.163	99.538
Viruses attached
P-value (siControl vs simGluR2)	0.284986	not significant (ns)
P-value (siControl vs siCPNE9)	0.433199	not significant (ns)
P-value (siControl vs siADCY5)	0.149419	not significant (ns)
P-value (siControl vs siNTSR2)	0.460249	not significant (ns)
Viruses internalized
P-value (siControl vs simGluR2)	0.000988995	**
P-value (siControl vs siCPNE9)	0.459441	not significant (ns)
P-value (siControl vs siADCY5)	0.444805	not significant (ns)
P-value (siControl vs siNTSR2)	0.896194	not significant (ns)

## Sheet: Fig. 2c
	Unpermeabilized
Number	siControl	simGluR2
1	119.717	338.872
2	42.5226	22.8968
3	97.4748	311.396
4	52.9897	53.6439
5	111.213	154.39
6	33.3639	5.88774
7	60.1858	17.6632
8	104.671	3.27097
9	0	1.30839
10	22.8968	89.6245
11	187.099	223.734
12	198.875	360.461
13	291.116	233.547
14	24.8593	118.409
15	8.50451	405.6
16	26.8219	391.208
17	18.9716	147.194
18	121.026	191.679
19	21.5884	237.472
20	59.5316	137.642
21	1.30839	383.357
22	3.27097	111.213
23	24.8593	281.303
24	43.831	9.15871
25	27.4761	429.151
26	3.27097	242.052
27	122.988	23.551
28	18.3174	66.0735
29	27.4761	53.6439
30	37.289	383.357
31	480.832	25.5135
32	56.2606	88.9703
33	105.325	187.753
34	319.246	11.7755
35	288.499	23.551
36	426.534	366.348
37	36.6348	249.902
38	24.8593	452.048
39	7.85032	671.857
40	90.2787	578.307
41	30.7471	190.37
42	52.3355	51.0271
43	33.3639	520.738
44	242.052	481.486
45	77.1948	59.5316
46	395.133	34.6722
47	103.363	170.09
48	213.921	33.3639
49	4.57935	10.4671
50	30.0929	51.0271
51	98.7832	35.3264
52	114.484	47.7561
53	131.493	174.67
54	225.697	30.7471
55	240.743	42.5226
56	5.23355	141.96
57	0.654193	11.1213
58	1.30839	68.0361
59	98.7832	119.063
60	83.7368	23.551
61	0	588.12
62	51.6813	301.583
63	1.30839	43.831
64	104.017	23.551
65	262.986	3.92516
66	163.548	49.0645
67	26.8219	2.61677
68	20.9342	401.675
69	7.85032	58.8774
70	36.6348	83.7368
71	2.61677	28.7845
72	130.185	189.716
73	24.2052	47.7561
74	153.735	6.54193
75	170.09	15.7006
76	176.632	402.983
77	226.351	342.797
78	59.5316	198.875
79	161.586	414.104
80	217.192	279.341
81	184.482	177.941
82	3.27097	821.013
83	13.7381	225.043
84	136.072	120.372
85	393.17	249.902
86	13.0839	191.679
87	49.0645	363.732
88	108.596	629.988
89	26.8219	344.106
90	26.8219	73.9239
91	39.2516	54.9522
92	170.744	92.8955
93	44.4851	295.041
94	204.762	34.6722
95	77.1948	11.1213
96	125.605	85.6993
97	99.4374	39.9058
98	109.904	577.653
99	45.1393	414.104
100	217.192	0
P-value (siControl vs simGluR2)	<0.0001	****

## Sheet: Fig. 2d
	Control	paxilline	simGluR2	simGluR2+paxilline
replicate1	5	1.67	3.5	1.67
replicate2	4.67	1.67	3.5	1.67
replicate3	4.67	0.5	3.5	0.5
P-value (Control vs paxilline)	0.00823519	**
P-value (Control vs simGluR2)	0.00730444	**
P-value (Control vs paxilline+simGluR2)	0.00823519	**
P-value (Paxilline vs simGluR2)	0.029503	*
P-value (simGluR2 vs simGluR2+paxilline)	0.029503	*
P-value (Paxilline vs paxilline+simGluR2)	1	not significant (ns)

## Sheet: Fig. 2f
	Viruses attached					Viruses internalized
	pCAGGS	pmGluR2	pKCa1.1+pmGluR2			pCAGGS	pmGluR2	pKCa1.1+pmGluR2
replicate1	95.3106	108.243	109.402		replicate1	82.214	100.855	137.369
replicate2	93.5133	114.736	109.566		replicate2	107.936	102.85	137.984
replicate3	111.176	102.254	105.361		replicate3	109.85	101.102	141.833
Viruses attached
P-value (pCAGGS vs pmGluR2)	0.286658	not significant (ns)
P-value (pCAGGS vs pKCa1.1+pmGluR2)	0.283065	not significant (ns)
Viruses internalized
P-value (pCAGGS vs pmGluR2)	0.874018	not significant (ns)
P-value (pCAGGS vs pKCa1.1+pmGluR2)	0.0453032	*

## Sheet: Fig. 2g
	Unpermeabilized
Number	Control	Virus-bound	Virus-internalized
1	129.972	70.4484	128.091
2	159.345	69.0002	51.0555
3	89.0708	44.1655	63.943
4	146.004	57.8237	96.1058
5	69.2189	91.3611	123.316
6	82.5273	108.928	93.0839
7	89.24	113.795	104.28
8	102.358	97.3738	137.103
9	96.6573	59.4734	129.427
10	140.009	83.3012	80.7706
11	115.741	111.314	39.5714
12	143.096	104.92	138.691
13	123.307	91.0551	157.234
14	112.39	108.279	77.3894
15	33.0029	105.252	93.54
16	51.1431	77.6341	15.098
17	59.2744	79.8716	12.2491
18	41.5719	88.0189	93.1776
19	85.734	69.4215	169.711
20	125.89	50.79	89.8094
21	59.049	153.878	105.339
22	22.5768	69.4703	236.826
23	68.1093	151.612	219.624
24	95.1709	142.562	101.377
25	47.6435	123.153	116.329
26	57.9668	79.3233	109.959
27	73.2456	64.4818	106.542
28	72.6493	159.329	141.748
29	74.4352	134.252	194.756
30	26.0709	106.003	137.916
31	57.2463	105.169	25.768
32	43.5866	43.5164	199.213
33	59.9539	138.608	160.574
34	82.8315	69.6798	122.411
35	95.1275	109.455	138.527
36	163.174	64.1444	86.7203
37	177.369	47.5639	76.303
38	184.256	119.818	114.839
39	68.3721	147.267	119.222
40	75.1587	88.5046	43.172
41	95.0254	110.882	44.7738
42	52.2548	80.3351	22.365
43	67.3627	68.2863	104.864
44	89.6465	168.377	128.148
45	96.0531	109.636	22.939
46	158.487	56.8035	115.907
47	110.872	75.6976	105.88
48	44.8496	87.0904	64.3333
49	167.585	72.5686	23.2003
50	185.632	34.0481	18.3788
51	81.2351	57.8121	130.768
52	229.815	121.985	108.103
53	121.658	80.0813	71.9703
54	65.2916	57.0904	130.804
55	65.2567	184.359	132.014
56	108.923	149.79	179.323
57	125.477	191.4	167.832
58	163.119	109.283	44.8898
59	107.866	136.168	130.04
60	120.318	52.5003	208.598
61	89.1033	120.814	75.1564
62	99.1069	114.482	145.886
63	124.151	84.0641	65.3258
64	91.8942	47.9125	91.8514
65	96.8727	70.9202	158.273
66	83.0593	89.0193	94.6942
67	112.958	128.435	61.5812
68	170.131	75.472	91.2225
69	78.6722	151.341	81.4805
70	105.091	133.655	127.076
71	82.3218	189.185	62.1068
72	145.296	134.744	167.875
73	139.149	168.281	107.566
74	106.82	76.1644	201.519
75	39.6204	136.389	78.1171
76	75.11	77.7328	169.847
77	126.938	140.279	75.6664
78	138.588	168.594	212.648
79	32.7408	53.1354	132.205
80	105.965	98.9628	125.702
81	79.8758	100.898	142.558
82	51.6624	90.7934	104.934
83	95.982	125.655	29.086
84	102.623	90.3024	155.451
85	57.0386	84.363	120.872
86	96.4473	148.383	63.3162
87	46.6705	164.53	114.14
88	60.1681	126.246	131.414
89	89.7002	221.524	66.5999
90	58.8965	115.756	126.491
91	173.644	57.7125	120.607
92	70.1183	81.9305	161.436
93	90.3281	113.625	95.2201
94	123.146	111.287	93.6053
95	108.212	50.789	61.0572
96	200.319	101.876	90.6106
97	72.2451	142.076	23.8624
98	81.2943	59.1977	171.78
99	215.278	131.077	159.228
100	226.492	194.879	135.388
P-value (Control vs virus-bound)	0.530123	not significant (ns)
P-value (Control vs virus-internalized)	0.179874	not significant (ns)

## Sheet: Fig. 2h
	Unpermeabilized
Number	Control	Virus-bound	Virus-internalized
1	146.771	111.047	44.4212
2	145.608	110.748	24.2881
3	167.068	82.3127	47.4751
4	177.055	112.708	53.5201
5	189.375	125.209	41.3502
6	219.484	116.172	53.0238
7	203.653	107.498	21.0931
8	196.35	111.451	34.297
9	113.37	97.9526	32.6125
10	59.2505	86.5053	46.5528
11	61.9516	88.08	49.1654
12	68.9374	80.8721	39.0078
13	58.2321	77.7386	51.1132
14	66.1941	99.305	41.0925
15	80.3439	94.9365	33.2996
16	58.1895	104.889	41.8154
17	56.5958	89.419	44.7527
18	50.4499	111.729	39.507
19	55.8288	85.1677	42.6066
20	41.7874	128.513	44.6408
21	66.674	79.313	48.9934
22	49.7686	99.3302	36.8216
23	57.7478	91.73	41.4054
24	58.746	105.849	34.115
25	75.7167	103.242	39.4906
26	82.2727	120.794	32.985
27	91.3306	91.045	39.9981
28	71.5271	97.3085	36.5756
29	82.8073	88.0555	27.7289
30	78.0799	70.8891	25.2313
31	82.611	85.5738	25.5686
32	81.7526	86.4854	21.5818
33	66.8516	86.8652	22.0874
34	72.8992	84.0039	57.9177
35	102.464	87.0779	34.097
36	87.6851	99.253	25.2331
37	84.7474	71.5228	26.9906
38	92.7998	90.3727	46.2754
39	90.823	112.433	44.5325
40	113.264	116.671	33.4546
41	72.4267	119.135	41.0173
42	76.8239	126.516	34.4849
43	62.2269	140.115	29.309
44	54.7789	155.12	32.9068
45	75.4438	90.9254	41.3737
46	83.2662	83.064	41.8883
47	84.5524	79.5045	44.3085
48	89.0733	70.364	34.8662
49	77.0241	59.189	20.1086
50	74.1939	68.2578	22.9669
51	71.67	73.5188	26.5982
52	63.2133	72.5513	12.8724
53	119.578	78.0303	35.8405
54	87.2089	87.4523	42.9558
55	85.0893	105.937	48.2253
56	102.425	106.17	79.3888
57	87.2195	108.107	39.5251
58	117.865	112.602	42.1148
59	97.1723	117.041	49.9507
60	82.7835	121.899	47.9826
61	113.946	124.235	31.193
62	98.9666	124.737	33.3895
63	72.4159	125.84	45.0893
64	90.981	94.4057	41.116
65	124.829	87.823	49.5554
66	118.309	99.0694	33.7847
67	99.3935	133.74	34.0616
68	109.447	103.931	45.7172
69	99.9053	107.463	34.3481
70	146.239	82.2557	47.7473
71	147.147	91.6904	46.5623
72	134.415	104.48	39.3789
73	157.558	78.8963	47.7373
74	174.297	70.9289	50.6349
75	89.4149	69.1602	39.8405
76	91.9888	61.1795	36.772
77	115.32	73.4814	42.6254
78	129.052	84.4094	44.422
79	123.757	75.1862	33.6765
80	126.785	71.5905	33.7517
81	121.688	61.1496	27.2614
82	117.409	60.9864	37.5085
83	121.216	76.1013	29.8501
84	124.675	79.755	32.9145
85	117.671	87.6808	31.0201
86	85.9896	79.5254	36.4652
87	110.696	117.368	51.7598
88	112.499	78.3052	36.5732
89	141.173	67.5937	40.8148
90	107.147	68.3167	50.7469
91	104.615	69.8987	28.9824
92	85.3074	93.4556	53.029
93	110.83	101.328	70.5813
94	99.1802	83.1426	70.0965
95	84.531	65.5748	66.4074
96	105.649	99.0997	82.9389
97	96.0117	106.523	53.6351
98	105.242	113.938	71.5125
99	85.6417	66.1091	65.3393
100	127.558	105.24	57.8857
P-value (Control vs virus-bound)	0.150202	not significant (ns)
P-value (Control vs virus-internalized)	<0.0001	****

## Sheet: Fig. 2i
	Unpermeabilized
Number	Control	Virus-bound	Virus-internalized
1	82.8722	111.875	96.5698
2	74.9172	66.2522	109.05
3	86.6637	75.4181	63.5667
4	84.6568	77.7398	87.6242
5	78.259	124.143	128.493
6	73.1617	108.225	72.5001
7	55.498	138.41	77.8174
8	95.4622	65.067	89.9716
9	86.6673	146.442	109.812
10	87.2384	108.056	99.8113
11	85.8395	111.174	123.725
12	102.898	113.527	98.7684
13	90.6511	119.159	101.825
14	87.6817	116.501	125.537
15	92.0573	122.999	102.813
16	77.5023	130.611	97.5524
17	85.8847	81.2906	115.874
18	83.0575	79.7345	50.2451
19	88.6173	85.9972	95.4215
20	88.3053	119.246	69.1619
21	81.808	99.2004	61.1506
22	108.358	83.7634	57.5983
23	116.108	127.964	92.2636
24	107.874	125.614	117.522
25	94.9271	95.313	102.616
26	80.1581	116.585	40.6041
27	126.059	112.023	61.9843
28	119.907	97.802	110.357
29	96.685	115.609	72.2554
30	111.627	111.569	141.845
31	96.2395	81.229	86.9899
32	70.4735	119.754	70.6518
33	76.9635	114.853	155.095
34	105.102	109.243	136.898
35	86.2892	165.11	68.6188
36	85.1917	115.328	143.042
37	91.7397	90.8053	136.561
38	70.6812	94.321	139.541
39	70.6671	74.9185	205.884
40	86.8706	96.1637	151.239
41	53.9757	79.638	225.071
42	84.9334	102.031	170.369
43	110.569	132.485	119.287
44	109.022	132.01	90.3953
45	78.3029	65.2838	117.891
46	85.3814	82.7252	99.0298
47	74.7132	134.81	108.255
48	74.219	82.0043	105.072
49	93.9812	107.864	95.7502
50	75.3059	158.435	112.322
51	78.7925	183.514	83.5596
52	102.873	201.091	132.575
53	101.024	152.62	113.925
54	97.0965	127.438	153.963
55	95.2559	191.939	114.376
56	132.803	120.99	81.8518
57	121.409	168.746	90.9871
58	101.647	116.162	90.0272
59	120.591	126.129	79.3929
60	102.435	107.086	130.086
61	149.612	120.355	131.237
62	76.0346	142.753	107.436
63	106.056	85.7317	99.2188
64	106.125	144.011	82.1636
65	104.182	95.7067	152.318
66	113.448	129.565	134.083
67	96.7127	64.0165	102.383
68	94.6697	66.953	121.828
69	129.562	107.82	82.9386
70	126.867	88.8946	90.7565
71	89.5771	96.6338	67.0826
72	92.8976	92.9108	108.902
73	128.262	105.211	94.172
74	144.537	131.125	73.6601
75	114.351	68.806	75.9864
76	150.858	112.182	117.605
77	143.021	133.494	126.061
78	110.381	114.577	121.082
79	141.396	61.2751	132.781
80	103.025	73.1058	161.029
81	124.37	86.4873	90.5042
82	97.6945	77.2604	120.914
83	85.8438	91.8444	110.56
84	109.46	85.7103	111.46
85	99.0671	92.0129	83.9969
86	96.9051	165.118	89.7691
87	85.7863	106.301	101.865
88	114.557	132.041	103.282
89	127.795	114.081	121.145
90	152.075	146.491	96.0567
91	85.1711	108.387	110.038
92	102.825	100.017	80.4859
93	110.714	92.7329	103.404
94	130.926	98.4788	59.3837
95	95.1578	84.2452	106.341
96	133.093	53.0389	89.0682
97	117.247	60.4081	116.142
98	91.6067	51.0494	91.8533
99	137.946	48.943	71.0182
100	116.425	43.4048	82.1636
P-value (Control vs virus-bound)	0.0658198	not significant (ns)
P-value (Control vs virus-internalized)	0.174743	not significant (ns)
