# Supplementary material for: Influenza virus uses mGluR2 as an endocytic receptor to enter cells
Source: Nat Microbiol. 2024 Jun 7;9(7):1764–77. doi: 10.1038/s41564-024-01713-x (PMC11222159; doi:10.1038/s41564-024-01713-x)
Supplement: Supplementary file 7 — Statistical source data. [file 41564_2024_1713_MOESM7_ESM.xlsx]

## Sheet: Fig. 3a
	Unpermeabilized
Number	siControl	siCLTC	siCAV1	siRAC1
1	100	179.28	106.407	108.936
2	98.2238	172.478	53.4714	52.024
3	97.9042	165.824	116.993	52.554
4	99.2144	166.614	113.842	96.0637
5	108.735	169.968	97.7407	111.889
6	111.206	185.572	52.9322	114.986
7	114.142	191.256	135.103	132.785
8	93.3015	185.87	107.26	105.419
9	66.516	231.81	119.875	117.819
10	115.627	182.676	89.057	87.5289
11	137.212	228.761	111.178	109.271
12	95.1421	203.964	108.042	106.188
13	102.643	215.389	77.8337	76.4983
14	112.341	246.897	60.3846	59.3486
15	134.539	248.139	92.9864	91.3909
16	99.6555	223.576	80.8145	79.428
17	80.9937	245.504	128.631	126.424
18	114.864	191.081	111.959	110.039
19	84.7582	192.629	114.62	112.653
20	98.1921	158.152	116.149	114.157
21	112.857	185.51	102.788	101.025
22	60.3363	139.928	147.019	144.497
23	44.5089	183.47	161.505	158.734
24	92.9361	225.315	108.382	106.522
25	111.541	213.075	134.508	132.2
26	116.136	188.106	124.797	122.656
27	96.9197	193.186	95.5142	93.8755
28	84.9724	175.771	100.957	99.2244
29	82.7219	166.964	169.981	167.064
30	105.563	169.719	97.6467	95.9714
31	96.1568	165.019	110.884	108.981
32	107.552	159.624	76.3327	75.023
33	77.7417	118.485	89.0585	87.5305
34	85.8505	105.605	139.202	136.814
35	92.8778	157.154	146.335	143.824
36	105.77	137.663	135.946	133.613
37	100.569	148.126	81.4765	80.0786
38	105.263	156.351	138.543	136.166
39	122.53	160.665	124.359	122.226
40	97.9651	148.744	126.808	124.633
41	103.523	135.393	128.093	125.895
42	68.4137	163.346	85.3339	83.8698
43	82.8997	192.121	119.197	117.152
44	60.9099	149.984	76.0417	75.8041
45	93.3262	175.122	143.549	93.1876
46	68.3662	145.306	100.464	145.933
47	195.934	156.361	63.5645	126.84
48	133.588	171.443	105.628	148.971
49	92.3439	152.524	101.662	117.371
50	97.3085	183.436	55.2143	72.7029
51	98.2832	233.937	64.5159	113.969
52	133.393	181.758	97.6992	94.467
53	105.731	177.177	91.3044	121.371
P-value (siControl vs siCLTC)	<0.0001	****
P-value (siControl vs siCAV1)	0.196529	not significant (ns)
P-value (siControl vs siRAC1)	0.0641558	not significant (ns)

## Sheet: Fig. 3e
	GST	mGluR2-GST
replicate1	92.5964	92.6971
replicate2	91.066	94.1636
replicate3	116.338	98.413
P-value (GST vs mGluR2-GST)	0.612232	not significant (ns)

## Sheet: Fig. 3f
	Concentration of mGluR2-GST (mg/mL)
	H1N1 virus				Adenovirus type5
	0	400	600	800	0	800
replicate1	5.33	5	3.75	3.75	5.67	5.67
replicate2	5.33	4	3.75	3.75	5.67	5.67
replicate3	5.5	4	4	3.5	5.67	6
H1N1 virus
P-value (0mg/mL vs 400mg/mL)	0.0832872	not significant (ns)
P-value (0mg/mL vs 600mg/mL)	0.000232591	***
P-value (0mg/mL vs 800mg/mL)	0.000163045	***
Adenovirus type5
P-value (0mg/mL vs 800mg/mL)	0.42265	not significant (ns)

## Sheet: Fig. 3g
	IgG2a	mGluR2-ma
replicate1	105.438	103.34
replicate2	100.261	92.5055
replicate3	94.3014	93.4261
P-value (IgG2a vs mGluR2-ma)	0.491999	not significant (ns)

## Sheet: Fig. 3h
	Concentration of mGluR2-ma (mg/mL)
		H1N1				Adenovirus type5
	0	10	20	30	40	0	40
replicate1	6.5	6	5.5	5.33	5	5.67	5.67
replicate2	6.67	6.5	5.5	4.67	4.67	5.67	5.33
replicate3	6.67	5.33	4.5	4.67	4.67	5.67	6
H1N1 virus
P-value (0mg/mL vs 10mg/mL)	0.183743	not significant (ns)
P-value (0mg/mL vs 20mg/mL)	0.0457061	*
P-value (0mg/mL vs 30mg/mL)	0.0118193	*
P-value (0mg/mL vs 40mg/mL)	0.00067714	***
Adenovirus type5
P-value (0mg/mL vs 40mg/mL)	0.987815	not significant (ns)

## Sheet: Fig. 3i
	Unpermeabilized
Number	Control	Chlorpromazine	GST	mGluR2-GST	IgG2a	mGluR2-ma
1	91.1115	16.6062	80.789	99.8804	102.676	63.8903
2	142.229	15.9878	110.368	145.724	128.278	73.5078
3	103.187	34.1902	130.425	108.988	88.6833	89.5401
4	84.0009	16.8895	131.779	105.729	117.166	107.54
5	132.572	15.2367	91.3474	107.373	70.3457	128.968
6	123.068	13.4354	101.544	108.696	120.58	94.9394
7	102.523	35.3618	91.8869	112.402	147.537	118.38
8	84.7982	16.9041	95.337	178.874	134.442	150.173
9	81.3253	18.7382	126.038	66.1827	123.019	87.0169
10	106.48	21.4367	108.773	107.031	67.0896	76.4485
11	125.067	26.8992	139.857	138.821	104.736	63.3988
12	134.406	52.7626	116.379	139.019	104.409	129.46
13	161.813	18.4668	59.5957	122.921	78.7667	82.7729
14	75.5705	32.4699	99.4719	89.4574	116.514	159.556
15	85.0692	22.9847	86.3791	90.1067	79.9755	140.637
16	81.6652	34.9264	171.242	111.644	72.7426	113.66
17	77.9319	21.0213	96.0196	61.0508	93.8077	92.9427
18	167.202	35.9723	89.2406	127.325	96.4944	81.6239
19	156.316	34.7204	96.5178	90.4247	73.8386	104.489
20	121.111	46.7918	89.2483	117.885	85.7498	122.828
21	112.317	15.7099	93.516	121.275	90.3507	79.3468
22	182.816	35.8111	85.2223	122.871	83.549	127.003
23	124.14	36.467	49.6287	105.693	123.933	119.248
24	80.6666	34.3825	51.3455	98.6173	66.7448	100.98
25	86.0814	21.5351	58.4644	70.4621	122.331	128.014
26	133.239	18.0662	77.1494	53.6193	88.8692	114.761
27	88.3433	21.5139	79.6702	120.956	97.201	112.784
28	156.493	40.4206	82.5066	114.392	92.9985	71.4071
29	155.806	17.4931	90.6247	100.187	83.8965	86.9899
30	99.225	16.038	91.1412	73.8806	141.376	104.178
31	127.129	36.3251	105.484	103.237	135.826	71.5275
32	123.774	33.4135	109.096	72.6555	107.948	111.127
33	117.367	37.6891	112.316	149.12	197.949	123.725
34	93.1618	58.7146	120.106	81.6691	64.9254	77.9961
35	80.0055	34.7128	121.018	106.433	96.2944	89.6359
36	73.5998	51.0498	125.19	108.536	84.3279	145.878
37	83.4862	42.0508	127.457	84.0115	88.4138	128.674
38	104.271	7.76419	154.244	132.8	88.0028	149.468
39	123.706	37.9776	68.604	91.3858	106.367	161.191
40	89.6242	38.7545	162.707	80.2861	124.12	139.968
41	86.3814	21.361	115.482	132.247	232.813	152.56
42	161.912	41.3481	79.7795	92.2446	214.358	77.974
43	117.042	20.7766	117.389	75.7962	126.467	124.105
44	76.1602	27.7226	130.749	91.7518	122.419	100.698
45	97.4245	26.8254	82.0181	67.7578	89.2992	103.822
46	82.2279	30.9186	121.326	67.0938	112.173	117.996
47	83.7237	18.9855	105.055	74.7584	141.058	137.62
48	102.198	37.6412	78.0331	59.9629	48.7114	143.026
49	97.9552	49.3901	103.9	70.8425	122.723	92.0575
50	106.988	31.3026	115.391	75.0748	94.872	111.126
51	95.3709	40.9017	191.896	92.7597	117.699	76.8844
52	77.3663	42.7517	128.966	95.6414	111.008	102.059
53	66.6958	32.9889	182.551	116.859	56.9071	151.967
54	67.2372	17.8874	141.514	104.478	65.3101	114.918
55	62.5907	26.4704	184.137	86.6654	106.462	101.574
56	80.4401	56.3151	92.7504	77.5451	85.6015	121.811
57	67.5258	93.2089	130.635	86.9368	105.572	140.549
58	44.2517	41.4363	89.6701	78.9341	122.671	133.842
59	93.0899	35.7746	93.4682	56.2693	94.3983	143.087
60	97.0724	33.007	72.4806	100.554	63.4927	133.878
61	94.1587	45.401	84.4121	81.2683	79.4462	102.241
62	118.697	44.9532	76.6059	101.763	60.0921	135.001
63	95.7151	23.9718	82.6737	120.732	86.2544	95.4393
64	80.3786	31.8773	112.185	92.3291	87.8882	59.9944
65	83.6238	39.8641	74.4818	69.3633	71.1455	113.212
66	115.775	39.1199	36.9038	109.207	50.7362	79.8224
67	88.5353	24.8782	65.0605	98.1556	64.4956	67.9895
68	119.585	19.4858	41.1575	199.193	67.4679	72.9966
69	95.2772	21.6786	50.5931	104.465	55.8167	70.9465
70	73.3629	34.0031	81.8928	81.3463	135.371	106.757
71	108.343	37.8366	110.294	92.676	84.1573	126.257
72	133.642	28.3273	74.4877	89.0658	65.7288	51.3466
73	92.4244	42.4898	120.777	105.93	84.0477	120.65
74	74.7164	47.5939	109.38	102.957	91.5175	106.965
75	111.957	35.1261	93.4592	170.078	81.0945	76.6252
76	91.8713	31.701	72.3988	122.581	80.9119	144.753
77	41.9378	26.753	112.768	60.6748	69.0692	113.794
78	48.3611	54.5008	143.237	175.756	116.563	76.3834
79	94.8388	33.8025	70.7238	107.91	117.57	120.254
80	62.7632	36.3546	54.7816	41.9656	82.8521	83.8624
81	71.329	20.4954	64.5181	95.5925	62.2672	130.09
82	73.2529	19.023	114.444	96.8744	118.337	89.6763
83	80.9115	49.0445	87.9421	95.4475	93.9174	86.8071
84	83.3339	37.2319	78.5547	97.8996	153.91	132.767
85	85.6025	19.0959	134.073	111.28	88.4835	67.5802
86	89.109	51.1055	120.763	69.933	108.197	80.6472
87	93.7093	19.9992	87.5276	45.409	76.8864	213.98
88	94.3477	21.4151	72.6847	93.5702	67.2085	85.9946
89	99.9659	34.8494	134.552	82.2905	116.909	153.838
90	104.115	30.1904	71.3021	69.1854	69.2948	136.362
91	114.294	33.2931	74.9142	41.157	241.217	85.9468
92	122.803	45.3297	73.3873	53.2361	80.8527	148.954
93	124.912	14.4548	82.143	62.4498	64.0018	89.1974
P-value (Control vs Chlorpromazine)	<0.0001	****
P-value (GST vs mGluR2-GST)	0.573973	not significant (ns)
P-value (IgG2a vs mGluR2-ma)	0.0619304	not significant (ns)
