# Supplementary material for: Influenza virus uses mGluR2 as an endocytic receptor to enter cells
Source: Nat Microbiol. 2024 Jun 7;9(7):1764–77. doi: 10.1038/s41564-024-01713-x (PMC11222159; doi:10.1038/s41564-024-01713-x)
Supplement: Supplementary file 9 — Statistical source data. [file 41564_2024_1713_MOESM9_ESM.xlsx]

## Sheet: Fig. 4a
	Unpermeabilized
Number	Control	Cyto D	Paxilline	siKCa1.1
1	130.279	41.3746	24.2502	16.3184
2	94.5189	48.4723	29.7645	14.6364
3	109.914	41.9565	11.9863	19.1325
4	130.299	52.6603	11.238	17.9576
5	55.5163	60.4152	25.1132	15.8288
6	131.268	61.7712	7.65907	57.2894
7	79.1944	76.2234	13.8598	47.8765
8	71.5367	43.5532	22.9488	44.5961
9	65.1384	39.837	17.1225	27.8319
10	82.0047	25.4308	31.5624	29.2603
11	70.4695	43.87	31.8443	38.4133
12	107.397	49.8528	26.0266	30.0487
13	95.5241	40.6466	16.9135	17.4004
14	72.4609	76.2053	21.4784	28.2279
15	88.9648	77.17	18.2418	38.304
16	95.4536	62.4455	5.20351	37.1691
17	166.267	47.5936	13.3199	43.9594
18	171.203	68.5036	33.4657	15.6155
19	84.5567	80.686	40.1232	17.2412
20	150.375	31.981	31.3129	21.5049
21	135.856	73.1129	34.5032	34.8939
22	96.6885	76.2184	37.5824	18.0174
23	100.773	24.8364	20.8029	40.0089
24	94.8344	68.3155	22.1042	16.2398
25	101.419	68.3339	30.7168	33.4617
26	90.5374	42.3847	31.383	37.2487
27	132.305	31.2219	18.6068	61.0248
28	144.721	28.7757	20.275	46.2667
29	136.456	91.944	16.1924	29.5936
30	123.425	42.1515	18.7102	53.5353
31	87.6343	50.1216	21.7142	55.5485
32	178.258	38.0962	24.4173	49.5848
33	129.854	56.6789	22.0723	15.0494
34	55.1757	42.4826	19.0399	32.3294
35	111.7	62.4318	23.3252	27.1839
36	82.4154	88.2618	38.7492	41.6929
37	81.0225	24.4712	15.6502	26.3564
38	86.3361	36.691	13.8987	20.8492
39	70.609	39.9907	34.9981	35.2562
40	119.343	66.6652	35.7005	17.455
41	81.3088	47.0448	30.9681	19.4264
42	66.3894	43.6083	36.5933	19.7214
43	73.7518	56.7867	32.4828	19.8048
44	203.159	101.606	13.6952	48.7123
45	120.893	98.8633	28.6309	25.1303
46	136.36	87.2819	13.9712	20.8683
47	116.928	68.9789	15.4542	27.5489
48	73.1896	41.3284	13.461	18.0094
49	67.8373	43.4415	24.4842	38.6998
50	86.8132	73.2139	33.4853	30.0562
51	69.977	48.5321	19.1961	30.9881
52	129.376	33.512	18.6583	26.5022
53	212.578	56.8634	29.0495	22.6928
54	159.049	64.8607	26.664	19.1314
55	107.001	54.8387	26.1102	13.2222
56	124.423	30.8149	27.5813	20.0766
57	141.371	45.6538	31.1868	18.3395
58	98.1138	77.5428	11.3592	51.3078
59	63.3993	73.8833	10.2897	31.4177
60	84.7181	48.806	11.0927	32.4157
61	89.4217	41.989	14.5773	35.5607
62	198.508	41.4672	24.7873	41.9874
63	102.018	36.8863	10.4235	31.4445
64	147.656	70.0273	7.72746	20.6258
65	63.872	82.9029	25.3906	18.5332
66	84.0484	52.7373	25.5862	19.9258
67	96.4625	35.4205	21.7708	28.6739
68	62.8223	48.2982	20.0178	20.6996
69	125.066	49.2563	22.6948	21.7284
70	60.5617	56.8254	12.3323	29.6442
71	111.227	39.6415	15.6866	22.1939
72	95.4718	24.7752	10.1734	8.24638
73	68.551	25.785	24.4666	13.5234
74	93.9145	40.7485	15.6103	26.2471
75	71.2627	43.2193	24.362	25.7539
76	81.6499	47.4177	11.9928	23.8633
77	83.7795	87.8774	15.9907	23.6574
78	132.617	35.2975	23.8028	23.1671
79	96.6812	42.9811	25.5915	25.5345
80	103.353	52.3138	33.3329	21.0165
81	60.5123	49.5278	17.7438	23.8496
82	91.3254	16.598	15.4965	13.2634
83	72.6495	26.5913	18.1237	18.9885
84	74.329	31.3548	20.7409	16.7131
85	57.498	43.7913	28.9978	26.8313
86	52.8797	50.6107	24.9829	28.6316
87	78.6003	17.695	39.8055	27.198
88	59.6761	14.7839	62.0798	28.9408
89	82.2343	14.8205	14.8869	26.7934
90	106.799	28.2693	16.7498	23.5379
91	83.1075	30.7486	22.3455	13.0161
92	76.5665	42.1599	9.77722	13.4805
93	108.665	65.5355	33.8369	11.5889
94	85.8613	101.606	20.8293	14.367
95	79.5185	78.9403	12.1078	9.625
96	62.482	42.9155	18.1474	19.9688
97	70.0133	70.3682	13.3989	21.0399
P-value (Control vs Cyto D)	<0.0001	****
P-value (Control vs paxilline)	<0.0001	****
P-value (Control vs siKCa1.1)	<0.0001	****

## Sheet: Fig. 4b
	Unpermeabilized
Number	Control	H1N1 virus	H1N1 virus+siKCa1.1	H1N1 virus+cyto D
1	100.234	35.9211	54.5618	41.9034
2	80.0047	31.6442	146.612	78.6949
3	78.9234	32.576	77.4413	78.4687
4	74.2734	28.5235	49.5494	30.6575
5	111.23	35.4816	111.234	133.594
6	117.374	35.8606	74.0033	95.5117
7	148.737	34.2097	106.205	75.0644
8	88.1838	31.5199	124.348	99.7498
9	114.57	27.5344	101.03	107.433
10	99.7939	30.5221	106.093	146.007
11	143.785	18.7461	72.142	99.0323
12	80.8709	22.4348	114.221	124.324
13	92.2159	16.7179	115.809	79.0703
14	60.9427	27.7591	40.9501	86.3443
15	93.1472	28.1597	191.547	113.56
16	166.406	13.5056	163.548	90.2092
17	98.9278	34.479	137.596	100.488
18	61.2361	23.5081	83.1961	116.033
19	96.7443	40.9552	86.3967	83.2287
20	113.806	45.9763	120.066	95.8371
21	103.391	37.4479	117.297	95.018
22	69.1834	28.8034	83.1022	84.8013
23	118.893	36.8689	138.021	88.2714
24	125.78	31.6486	133.514	79.9595
25	138.783	23.4001	147.509	87.5973
26	96.0421	20.7599	118.302	109.141
27	120.47	15.5753	92.1114	71.5072
28	88.2112	23.5944	92.8794	158.953
29	87.8565	20.0919	88.1178	140.003
30	75.6597	15.9659	164.741	115.009
31	115.934	14.9647	90.3992	122.46
32	25.8449	54.5319	89.1628	104.707
33	91.3407	40.9596	53.7952	107.033
34	49.3177	34.2369	100.922	115.755
35	78.9205	24.2656	85.4734	140.176
36	86.9695	22.3908	97.318	67.7512
37	107.239	37.1684	118.565	117.555
38	106.833	41.4326	116.395	107.645
39	112.064	35.5637	111.443	119.578
40	123.039	38.3281	162.731	96.2329
41	111.44	22.5264	138.132	85.9722
42	113.491	22.6346	70.9784	125.427
43	59.0682	24.6145	77.9794	93.5747
44	92.2613	19.0647	85.0543	109.208
45	141.993	28.1899	76.4214	113.842
46	88.8373	28.1833	114.656	135.422
47	60.3331	33.8798	129.133	127.516
48	126.956	34.7921	127.899	98.3181
49	84.4836	46.9039	131.066	105.304
50	93.238	19.2813	118.567	90.2037
51	98.6376	21.1417	138.372	86.8439
52	100.293	21.6169	77.3816	132.442
53	50.6614	19.9333	174.174	100.059
54	169.538	13.6749	132.812	50.3276
55	117.259	12.6951	91.6745	126.859
56	69.7398	29.7838	69.8826	106.868
57	82.7284	42.0831	139.009	80.0169
58	51.6865	18.6916	107.726	148.456
59	62.2904	16.8419	163.111	115.124
60	130.434	25.0625	116.236	107.176
61	135.833	24.8036	145.821	89.5892
62	95.92	30.4448	98.0079	90.3972
63	62.7959	37.1376	95.3536	69.4438
64	87.0543	16.5614	72.5319	89.0418
65	107.533	38.8831	91.6126	74.9066
66	97.2381	17.7579	92.9903	92.1431
67	145.304	19.5299	85.2581	34.5662
68	116.923	33.949	113.829	123.515
69	140.445	22.6127	147.437	77.7438
70	82.2222	39.662	149.108	150.874
71	197.388	27.0317	123.116	77.9499
72	145.261	31.0959	100.5	68.1301
73	115.573	36.0343	110.591	64.0511
74	93.9127	21.9221	121.25	116.34
75	58.0603	19.7371	118.594	128.798
76	138.488	30.7363	89.9606	123.546
77	99.5986	26.3908	133	135.71
78	133.3	36.2818	100.138	157.418
79	94.5109	16.1618	87.7703	88.8878
80	108.465	20.4805	94.8389	160.93
81	109.958	49.0274	72.2293	121.349
82	125.059	24.5176	70.4727	140.488
83	121.315	35.7815	123.779	155.1
84	96.8185	34.3626	99.6545	130.572
85	74.2349	20.8737	66.8504	52.6385
86	115.195	17.4801	108.205	68.3463
87	90.5551	23.0196	70.5318	120.396
88	167.718	18.9617	130.773	83.9904
89	65.7895	33.8422	90.5121	172.091
90	54.5325	22.5286	127.25	152.491
91	59.5476	27.7748	108.451	100.22
92	88.2133	28.1729	127.458	95.7309
93	75.2177	22.9735	112.621	167.084
94	89.5013	23.9257	102.666	108.882
95	84.072	21.0409	91.857	144.107
96	96.3109	32.2665	150.435	113.7
97	81.587	10.7708	95.1817	111.748
P-value (Control vs H1N1 virus)	<0.0001	****
P-value (Control vs H1N1 virus+siKCa1.1)	0.0599361	not significant (ns)
P-value (Control vs H1N1 virus+cyto D)	0.230036	not significant (ns)

## Sheet: Fig. 4c
	Control	CytoD	siKCa1.1
replicate1	81.286	36.703	43.987
replicate2	98.248	37.238	35.87
replicate3	120.466	25.51	38.089
P-value (Control vs cyto D)	0.0190594	*
P-value (Control vs siKCa1.1)	0.0287163	*

## Sheet: Fig. 4d
	siCTR	siKCa1.1	simGluR2	Chlorpromazine		siCTR	siKCa1.1	simGluR2	Chlorpromazine
Percentage (%)	51.5	17.5	20.2	2.5		91.7	33.8	44.4	8
