# Supplementary material for: Influenza virus uses mGluR2 as an endocytic receptor to enter cells
Source: Nat Microbiol. 2024 Jun 7;9(7):1764–77. doi: 10.1038/s41564-024-01713-x (PMC11222159; doi:10.1038/s41564-024-01713-x)
Supplement: Supplementary file 10 — Statistical source data. [file 41564_2024_1713_MOESM10_ESM.xlsx]

## Sheet: Fig. 5a
H1N1	Wild-type			mGluR2-/-
	replicate1	replicate2	replicate3	replicate1	replicate2	replicate3
Nasal turbinate	3.5	3.67	3.5	1.25	2.67	2	P-value (Wild-type vs mGluR2-/-)	0.058493	not significant (ns)
Lung	4.75	4.75	4	3.75	3.25	3.25	P-value (Wild-type vs mGluR2-/-)	0.0285822	*
Brain	0.5	0.5	0.5	0.5	0.5	0.5	P-value (Wild-type vs mGluR3-/-)
Spleen	0.5	0.5	0.5	0.5	0.5	0.5	P-value (Wild-type vs mGluR4-/-)
Kidney	3.33	3.25	3	0.5	0.5	0.5	P-value (Wild-type vs mGluR5-/-)	0.00135892
Nasal turbinate	4	4.5	4.33	2.75	3.25	3.33	P-value (Wild-type vs mGluR6-/-)	0.00838033	**
Lung	5.5	5.5	6	4.75	4.5	5	P-value (Wild-type vs mGluR7-/-)	0.0147784	*
Brain	0.5	0.5	0.5	0.5	0.5	0.5	P-value (Wild-type vs mGluR8-/-)
Spleen	1.6	0.5	0.5	0.5	0.5	0.5	P-value (Wild-type vs mGluR9-/-)	0.42265	not significant (ns)
Kidney	3.3	3.25	3.3	0.5	0.5	0.5	P-value (Wild-type vs mGluR10-/-)	<0.0001	****

## Sheet: Fig. 5b
H1N1	Wild-type										mGluR2-/-
Days	Mouse#1	Mouse#2	Mouse#3	Mouse#4	Mouse#5	Mouse#6	Mouse#7	Mouse#8	Mouse#9	Mouse#10	Mouse#1	Mouse#2	Mouse#3	Mouse#4	Mouse#5	Mouse#6	Mouse#7	Mouse#8	Mouse#9	Mouse#10
0	100	100	100	100	100	100	100	100	100	100	100	100	100	100	100	100	100	100	100	100
2	98.4564	98.4575	96.2102	96.3928	94.332	94.2913	92.2849	92.9384	90.5402	89.3197	102.434	102.433	100.61	98.5454	96.4503	96.4443	96.345	94.3943	94.3943	85.082
4	96.1221	93.2318	93.3928	92.3842	89.3829	89.3849	87.3849	87.2892	85.3424	82.9102	93.2304	93.3424	90.7867	89.7236	89.4543	89.4326	89.4352	89.7447	88.3749	79.9627
6	89.4392	92.4929	88.3849	85.2849	85.0329	83.3845	83.129	83.1967	82.3478	78.345	84.3349	84.2904	83.3289	82.2442	82.983	82.1478	82.1319	81.1284	81.0123	78.0659
8	69.1232	77.8329	71.0439	70.3925	69.4932	70.3743	70.4326	69.975	70.3433	69.7803	84.5645	84.4353	80.8964	80.4593	80.4859	76.4694	70.3203	70.4543	69.9422	65.819
10											79.5459	73.5565	73.3435	70.6584	70.134	70.6193
12											73.0439	72.3435	70.4934	70.3476	70.0353	69.5427
14											76.3204	74.3224	74.5569	72.4593	70.4534	69.7452

## Sheet: Fig. 5c
H1N1	Days	Wild-type	mGluR2-/-
	9	1
	9	1
	9	1
	9	1
	9	1
	9	1
	9	1
	9	1
	9	1
	9	1
	9		1
	9		1
	9		1
	9		1
	14		0
	14		0
	14		0
	14		0
	14		0
	14		0
P-value (Wild-type vs mGluR2-/-)	0.0043	**

## Sheet: Fig. 5d
H5N6	Wild-type			mGluR2-/-
	replicate1	replicate2	replicate3	replicate1	replicate2	replicate3
Nasal turbinate	5.4	5.67	5.67	1.5	2	2.5	P-value (Wild-type vs mGluR2-/-)	0.00356616	**
Lung	6	6	6.5	2	3	4	P-value (Wild-type vs mGluR2-/-)	0.02439	*
Brain	2	1.6	1.75	0.5	0.5	0.5	P-value (Wild-type vs mGluR3-/-)	0.0081634
Spleen	2.5	3.25	3	1.75	1.5	0.5	P-value (Wild-type vs mGluR4-/-)	0.0289919	*
Kidney	2	2	1.75	0.5	0.5	1.75	P-value (Wild-type vs mGluR5-/-)	0.133505	not significant (ns)
Nasal turbinate	5	4.6	4.5	2	2.33	2	P-value (Wild-type vs mGluR6-/-)	0.000288376	***
Lung	6.25	5.75	6.33	5	5.25	5	P-value (Wild-type vs mGluR7-/-)	0.0167471	*
Brain	2	2.75	2.5	0.5	0.5	0.5	P-value (Wild-type vs mGluR8-/-)	0.0129755
Spleen	3.5	3	3.25	3.25	2.6	2.5	P-value (Wild-type vs mGluR9-/-)	0.180442	not significant (ns)
Kidney	3	3	3.33	2.5	2.5	2	P-value (Wild-type vs mGluR10-/-)	0.0231722	*

## Sheet: Fig. 5e
H5N6	Wild-type										mGluR2-/-
Days	Mouse#1	Mouse#2	Mouse#3	Mouse#4	Mouse#5	Mouse#6	Mouse#7	Mouse#8	Mouse#9	Mouse#10	Mouse#1	Mouse#2	Mouse#3	Mouse#4	Mouse#5	Mouse#6	Mouse#7	Mouse#8	Mouse#9	Mouse#10
0	100	100	100	100	100	100	100	100	100	100	100	100	100	100	100	100	100	100	100	100
2	105.246	104.524	103.259	102.596	102.26	98.2569	98.2564	99.2594	95.2591	93.973	101.588	99.5912	99.5846	99.1269	97.5589	97.5984	97.7845	95.2589	94.2589	94.1948
4	104.266	104.258	104.599	100.257	100.254	100.26	100.6	98.0012	98.2569	90.4042	101.596	99.9863	99.5762	99.1475	97.2698	97.3569	97.0219	96.2549	93.259	88.7612
6	98.5695	98.2569	96.5967	92.0259	92.2597	92.2694	89.5977	85.5942	83.2698	70.4626	92.5988	91.2514	91.0258	91.0169	88.5947	88.0251	88.7458	87.2569	83.2569	79.5989
8	92.5968	75.6986	80.2589	79.2579	77.7337						97.5656	95.1596	91.5756	90.2698	89.2587	89.2149	89.3254	88.2159	78.2654	83.3458
10	87.5698	78.5961	76.2597	77.2588	74.5964						105.257	99.2564	99.2934	98.3443	98.4534	97.3245	97.1908	82.8687
12	77.4119										106.232	103.349	103.98	97.7867	97.5456	93.596	102.878
14											107.394	104.456	103.203	99.3943	97.3453	96.4953	97.3945

## Sheet: Fig. 5f
H5N6	Days	Wild-type	mGluR2-/-
	7	1
	8	1
	8	1
	8	1
	8	1
	10	1
	10	1
	10	1
	10	1
	12	1
	9		1
	9		1
	11		1
	14		0
	14		0
	14		0
	14		0
	14		0
	14		0
	14		0
P-value (Wild-type vs mGluR2-/-)	0.0009	***

## Sheet: Fig. 5g
H7N9	Wild-type			mGluR2-/-
	replicate1	replicate2	replicate3	replicate1	replicate2	replicate3
Nasal turbinate	4	4	4.6	1.5	2	1.75	P-value (Wild-type vs mGluR2-/-)	0.000913684	***
Lung	5	4	4.25	2.5	2.3	3	P-value (Wild-type vs mGluR2-/-)	0.0103007	*
Brain	1.25	0.5	0.5	0.5	0.5	0.5	P-value (Wild-type vs mGluR3-/-)	0.42265	not significant (ns)
Spleen	0.5	0.5	0.5	0.5	0.5	0.5	P-value (Wild-type vs mGluR4-/-)
Kidney	0.5	0.5	0.5	0.5	0.5	0.5	P-value (Wild-type vs mGluR5-/-)
Nasal turbinate	4	4.25	4.5	1.5	1.5	2.6	P-value (Wild-type vs mGluR6-/-)	0.0134284	*
Lung	5	5	5.25	2.5	2.5	2.75	P-value (Wild-type vs mGluR7-/-)	<0.0001	****
Brain	1.5	1.25	0.5	0.5	0.5	0.5	P-value (Wild-type vs mGluR8-/-)	0.19171	not significant (ns)
Spleen	0.5	0.5	0.5	0.5	0.5	0.5	P-value (Wild-type vs mGluR9-/-)
Kidney	1.5	0.5	0.5	0.5	0.5	0.5	P-value (Wild-type vs mGluR10-/-)	0.42265	not significant (ns)

## Sheet: Fig. 5h
H7N9	Wild-type										mGluR2-/-
Days	Mouse#1	Mouse#2	Mouse#3	Mouse#4	Mouse#5	Mouse#6	Mouse#7	Mouse#8	Mouse#9	Mouse#10	Mouse#1	Mouse#2	Mouse#3	Mouse#4	Mouse#5	Mouse#6	Mouse#7	Mouse#8	Mouse#9	Mouse#10
0	100	100	100	100	100	100	100	100	100	100	100	100	100	100	100	100	100	100	100	100
2	104.343	103.343	102.344	102.988	102.788	100.709	98.7655	97.7695	96.6757	101.354	102.123	102.349	101.192	101.964	100.345	99.5956	95.7545	95.4954	94.4934	92.5358
4	106.688	105.585	103.688	104.675	104.498	102.249	100.971	98.5764	98.8654	105.109	103.243	102.346	101.556	101.564	100.186	95.243	96.3552	94.4535	94.9456	91.8282
6	108.693	106.784	106.687	106.47	104.439	102.586	89.5764	99.5764	97.4864	96.3599	106.769	105.457	103.546	102.969	100.099	96.3551	96.3563	94.9644	94.3456	84.3996
8	90.4853	90.4533	87.4643	87.5943	82.4853	82.4504					95.3453	95.3459	95.1231	100.294	98.3432	94.7876	94.5675	83.2324	71.8522
10	80.8163										105.123	98.3435	96.7849	94.5438	92.3439	93.4344	88.8839
12											105.457	99.4375	97.4753	95.3453	93.4854	94.3422	89.6928
14											106.234	100.324	98.3433	96.3454	94.3553	95.4345	92.0407

## Sheet: Fig. 5i
H7N9	Days	Wild-type	mGluR2-/-
	8	1
	8	1
	8	1
	8	1
	9	1
	9	1
	10	1
	10	1
	10	1
	11	1
	8		1
	10		1
	10		1
	14		0
	14		0
	14		0
	14		0
	14		0
	14		0
	14		0
P-value (Wild-type vs mGluR2-/-)	0.0008	***
