# Supplementary material for: Influenza virus uses mGluR2 as an endocytic receptor to enter cells
Source: Nat Microbiol. 2024 Jun 7;9(7):1764–77. doi: 10.1038/s41564-024-01713-x (PMC11222159; doi:10.1038/s41564-024-01713-x)
Supplement: Supplementary file 11 — Statistical source data. [file 41564_2024_1713_MOESM11_ESM.xlsx]

## Sheet: Extended Data Fig. 1b
	siRNA#1	siRNA#2	siRNA#3
Positive control	3.67	3.67	4
CACNA1C	1.1	1.36	0.85
CACNB1	1.25	0.3	1.3
CACNB3	1.2	0.02	1.52
CACNG2	1.75	0.66	1.57
CACNG7	0.14	1.71	1.41
GRIN3A	0.31	1.15	1.13
GRIN3B	0.59	1.88	1.13
ITPR1	1.11	0.36	2.11
RYR2	1.16	0.02	1.1
CATSPER3	1.25	1.21	1.86
PKD2L1	1.19	1.74	-0.23
TRPM4	0.56	1.99	2.11
ATP6V1B2	2.81	3.19	2.52
ATP1A1	1.36	1.13	2.85
ATP13A4	0.12	1.21	1.74
SCN4A	1.38	0.75	1.44
NUPL2	1.92	0.55	1.88
LENG9	0.67	1.16	1.02
MCOLN3	-0.25	1.49	1.16
CHRNA1	0.72	2	3.42
HTR3D	1.31	1.1	0.36
Negative control	0	0	0
