# Supplementary material for: Influenza virus uses mGluR2 as an endocytic receptor to enter cells
Source: Nat Microbiol. 2024 Jun 7;9(7):1764–77. doi: 10.1038/s41564-024-01713-x (PMC11222159; doi:10.1038/s41564-024-01713-x)
Supplement: Supplementary file 13 — Statistical source data. [file 41564_2024_1713_MOESM13_ESM.xlsx]

## Sheet: Extended Data Fig. 3
Intensity of mGluR2 (100xFPKM)2/3
Nervous system
Pituitary	Dorsal root ganglion	Ciliary ganglion	Trigeminal ganglion	Superior cervical ganglion	Pineal (night)	Pineal (day)	Brain	Amygdala	Prefronta cortex	Spinal cord	Hypothalamus	Fetal brain	Thalamus	Caudatenucleus	Parietal lobe	Medulla oblongata	Cingulate cortex	Occipital lobe	Temporal lobe	Subthalamic nucleus	Pons	Globus pallidus
4.6	2.6	2.7	4.7	5.2	5.9	5.2	3.8	3.5	4.7	5.6	4.3	3.7	4.8	3.5	4.6	3.7	5	4.4	3.7	3.3	4.2	3.4
5.5	3.9	3.2	3.7	4.4	5.7	5.8	4	6.2	6.1	3.6	5.2	5	3.9	4.2	4.3	4.3	4.4	4.4	4.3	4.5	4	2.9
					5.3	5.6
					4.6	4.6
					4.4	5.1
Immune system
Tonsil	Lymphnode	Thymus	Lymphoma burkitts	CD71+ early erythroid	CD34+	CD105+ Endothelial	721 B lymphoblasts	CD19+ B Cells	BDCA4+ dentriticCells	CD8+ T cells	CD4+ T cells	CD56+ NKCells	CD33+ myeloid	CD14+ monocytes
3.8	3.3	3.9	5.3	4.3	5.4	4.8	5.4	4.3	4.8	4.2	4.3	5.5	5.6	4.6
4.5	4.2	3.1	5.7	3.7	5.6	3.9	5.2	4.9	5.1	4	5.1	5.1	5.7	4.5
Reproductive and urinary systems
Uterus	Testis seminiferous tubule	Testis leydig cell	Testis intersitial	Testis germ cell	Testis	Prostate	Placenta	Uterus corpus	Ovary	Kidney
2.7	5	4.1	2.4	4.2	3.7	5.2	4.4	3.8	1.6	4.3
4.5	2.2	4.4	4.9	3.1	3.8	5	4.8	4.5	4	2.7
Digestive system
Salivary gland	Pancreas	Colorectal adenocarcinoma	Small_intestine	Colon	Liver	Appendix	Tongue
3.4	4.4	5.2	3.5	4.8	5.6	3.9	4.4
3.4	2.6	3.4	4.9	3.9	6.4	4.7	4.1
Circulatory system
Cardiac myocytes	Leukemia lymphoblastic	Leukemia chronic myelogenous K-562	Heart	Atrioventricular node	Whole blood
4.6	3.1	3.9	6.6	2.9	4.4
6.1	3.9	3.8	13.3	3.4	5.2
Endocrine system
Adrenal gland	Adrenal cortex	Fetal thyroid	Adipocyte	Thyroid
3.6	5	4.3	4.5	4.8
3.7	4.2	4.1	4	8.4
Respiratory system
Trachea	Bronchial epithelial cells	Lung
3.7	4.1	4.6
3.5	4.5	5
Motor system
Smooth muscle	Skeletal muscle
4.5	5
5.2	10.9
Others
Skin	Retina
3.4	4
3.1	4.9
	5.8
	5.8
