# Supplementary material for: Influenza virus uses mGluR2 as an endocytic receptor to enter cells
Source: Nat Microbiol. 2024 Jun 7;9(7):1764–77. doi: 10.1038/s41564-024-01713-x (PMC11222159; doi:10.1038/s41564-024-01713-x)
Supplement: Supplementary file 14 — Statistical source data. [file 41564_2024_1713_MOESM14_ESM.xlsx]

## Sheet: Extended Data Fig. 4a
	siControl	siCLTC	simGluR2
replicate1	3.33	0.5	3.5
replicate2	3.5	0.5	3.5
replicate3	3.33	0.5	3.33
P-value (siControl vs siCLTC)	0.000385133	***
P-value (siControl vs simGluR2)	0.518519	not significant (ns)

## Sheet: Extended Data Fig. 4b
	siControl	siKCa1.1	simGluR2	Chlorpromazine
Percentage (%)	37.5	14.7	37.8	4.3
