# Supplementary material for: Influenza virus uses mGluR2 as an endocytic receptor to enter cells
Source: Nat Microbiol. 2024 Jun 7;9(7):1764–77. doi: 10.1038/s41564-024-01713-x (PMC11222159; doi:10.1038/s41564-024-01713-x)
Supplement: Supplementary file 15 — Statistical source data. [file 41564_2024_1713_MOESM15_ESM.xlsx]

## Sheet: Extended Data Fig. 5a
H5N6	Control	Paxilline	siControl	siKCa1.1
replicate1	5.5	2.67	6.33	5
replicate2	5.75	3	6	4.5
replicate3	5.5	3.33	5.33	4.5
P-value (Control vs paxilline)	0.00173309	**
P-value (siControl vs siKCa1.1)	0.0334884	*

## Sheet: Extended Data Fig. 5b
H7N9	Control	Paxilline	siControl	siKCa1.1
replicate1	5	3	5.5	3.5
replicate2	5	2.5	5.67	3.67
replicate3	5.33	2.67	6	4.33
P-value (Control vs paxilline)	0.00031432	***
P-value (siControl vs siKCa1.1)	0.00611713	**

## Sheet: Extended Data Fig. 5c
H5N6	Control	Paxilline	siControl	siKCa1.1
replicate1	88.413	24.748	85.145	12.76
replicate2	81.646	31.056	85.246	12.97
replicate3	129.94	19.233	129.609	23.688
P-value (Control vs paxilline)	0.0329203	*
P-value (siControl vs siKCa1.1)	0.0246311	*

## Sheet: Extended Data Fig. 5d
H7N9	Control	Paxilline	siControl	siKCa1.1
replicate1	128.826	17.6028	87.5445	12.9419
replicate2	98.0153	7.80911	105.093	15.1548
replicate3	73.1592	21.8815	107.362	19.2589
P-value (Control vs paxilline)	0.0282747	*
P-value (siControl vs siKCa1.1)	0.00312494	**
