# Supplementary material for: Influenza virus uses mGluR2 as an endocytic receptor to enter cells
Source: Nat Microbiol. 2024 Jun 7;9(7):1764–77. doi: 10.1038/s41564-024-01713-x (PMC11222159; doi:10.1038/s41564-024-01713-x)
Supplement: Supplementary file 17 — Statistical source data. [file 41564_2024_1713_MOESM17_ESM.xlsx]

## Sheet: Extended Data Fig. 6a
H5N6	siControl	simGluR2
replicate1	5	2.5
replicate2	4.67	3
replicate3	4.5	3.5
P-value (siControl vs simGluR2)	0.0133069	*

## Sheet: Extended Data Fig. 6b
H7N9	siControl	simGluR2
replicate1	5	3.33
replicate2	5.33	3.33
replicate3	4.67	3.67
P-value (siControl vs simGluR2)	0.00450598	**

## Sheet: Extended Data Fig. 6c
H5N6	siControl	simGluR2
replicate1	106.355	52.4506
replicate2	103.111	60.9798
replicate3	90.5335	67.225
P-value (siControl vs simGluR2)	0.00367615	**

## Sheet: Extended Data Fig. 6d
H7N9	siControl	simGluR2
replicate1	91.2395	51.45
replicate2	89.7755	46.0695
replicate3	118.985	38.0521
P-value (siControl vs simGluR2)	0.0174606	*

## Sheet: Extended Data Fig. 6g
H5N6	GST	mGluR2-GST
replicate1	86.229	27.268
replicate2	86.229	27.268
replicate3	127.542	12.7542
P-value (siControl vs simGluR2)	0.0206085	*

## Sheet: Extended Data Fig. 6h
H7N9	GST	mGluR2-GST
replicate1	79.4012	14.1198
replicate2	79.4012	14.1198
replicate3	141.198	2.51089
P-value (siControl vs simGluR2)	0.0446557	*

## Sheet: Extended Data Fig. 6i
H5N6	IgG2a	mGluR2-ma
replicate1	4.33	2.5
replicate2	4.5	2.5
replicate3	5	2.5
P-value (siControl vs simGluR2)	0.00895998	**

## Sheet: Extended Data Fig. 6j
H7N9	IgG2a	mGluR2-ma
replicate1	4	2.67
replicate2	4	2.33
replicate3	3.67	2.33
P-value (siControl vs simGluR2)	0.000791943	***
