# Supplementary material for: Influenza virus uses mGluR2 as an endocytic receptor to enter cells
Source: Nat Microbiol. 2024 Jun 7;9(7):1764–77. doi: 10.1038/s41564-024-01713-x (PMC11222159; doi:10.1038/s41564-024-01713-x)
Supplement: Supplementary file 19 — Statistical source data. [file 41564_2024_1713_MOESM19_ESM.xlsx]

## Sheet: Extended Data Fig. 8d
	siControl	simGluR2	simGluR2+pmGluR2	simGluR2+pmGluR2-mutant
replicate1	5.5	3.5	5.67	4.67
replicate2	5.5	3.5	5.33	4.67
replicate3	5.67	3.67	5.33	5
P-value (siControl vs simGluR2)	<0.0001	****
P-value (siControl vs simGluR2+pmGluR2)	0.438193	not significant (ns)
P-value (siControl vs simGluR2+pmGluR2-mutant)	0.00823244	**
P-value (simGluR2 vs simGluR2+pmGluR2)	0.00073119	***
P-value (simGluR2 vs simGluR2+pmGluR2-mutant)	0.00222672	**
P-value (simGluR2+pmGluR2 vs simGluR2+pmGluR2-mutant)	0.013722	*

## Sheet: Extended Data Fig. 8e
	Whole cells		Plasma membrane
	mGluR2	mGluR2-mutant	mGluR2	mGluR2-mutant
Intensity of band	1	0.469657	1	0.423927

## Sheet: Extended Data Fig. 8f
	Permeabilized		Unpermeabilized
	pmGluR2	pmGluR2-mutant	pmGluR2	pmGluR2-mutant
replicate1	101.797	87.3186	100.968	87.856
replicate2	101.259	76.6831	104.356	80.0428
replicate3	96.9449	83.8187	94.6759	85.5319
Permeabilized
P-value (pmGluR2 vs pmGluR2-mutant)	0.0166355	*
Unpermeabilized
P-value (pmGluR2 vs pmGluR2-mutant)	0.0144191	*
A figure that exemplifyings the gating strategy
